# Supplementary material for: The salivary microbiome shows a high prevalence of core bacterial members yet variability across human populations
Source: NPJ Biofilms Microbiomes. 2022 Oct 20;8:85. doi: 10.1038/s41522-022-00343-7 (PMC9584946; doi:10.1038/s41522-022-00343-7)
Supplement: Supplementary file 2 — Supplementary Table 3 [file 41522_2022_343_MOESM2_ESM.xls]

## Sheet: metadata.2206
Supplementary Table 3 The full metadata used in this study, including 2206 samples with unique accession numbers.
srr	SampleID	subject	sample.type	geographic.location	region	gender	age	agerange	age2	body-site	platform	tobacco.usage	alcohol.use	study	hypervariable	studyname
SRR5738703	SRP110096ln10	In10	Unstimulated	India	India	Female	62	50+	Adult	saliva	Illumina MiSeq	Unknown	Unknown	3	V3-V4	Acharya 2017
SRR5738700	SRP110096ln11	In11	Unstimulated	India	India	Male	35	31-50	Adult	saliva	Illumina MiSeq	Unknown	Unknown	3	V3-V4	Acharya 2017
SRR5738701	SRP110096ln12	In12	Unstimulated	India	India	Male	43	31-50	Adult	saliva	Illumina MiSeq	Unknown	Unknown	3	V3-V4	Acharya 2017
SRR5738706	SRP110096ln13	In13	Unstimulated	India	India	Female	62	50+	Adult	saliva	Illumina MiSeq	Unknown	Unknown	3	V3-V4	Acharya 2017
SRR5738707	SRP110096ln14	In14	Unstimulated	India	India	Male	48	31-50	Adult	saliva	Illumina MiSeq	Unknown	Unknown	3	V3-V4	Acharya 2017
SRR5738704	SRP110096ln15	In15	Unstimulated	India	India	Female	48	31-50	Adult	saliva	Illumina MiSeq	Unknown	Unknown	3	V3-V4	Acharya 2017
SRR5738705	SRP110096ln16	In16	Unstimulated	India	India	Female	22	18-30	Adult	saliva	Illumina MiSeq	Unknown	Unknown	3	V3-V4	Acharya 2017
SRR5738708	SRP110096ln17	In17	Unstimulated	India	India	Male	40	31-50	Adult	saliva	Illumina MiSeq	Unknown	Unknown	3	V3-V4	Acharya 2017
SRR5738709	SRP110096ln18	In18	Unstimulated	India	India	Female	44	31-50	Adult	saliva	Illumina MiSeq	Unknown	Unknown	3	V3-V4	Acharya 2017
SRR5738713	SRP110096ln19	In19	Unstimulated	India	India	Female	48	31-50	Adult	saliva	Illumina MiSeq	Unknown	Unknown	3	V3-V4	Acharya 2017
SRR5738702	SRP110096ln1	In1	Unstimulated	India	India	Male	62	50+	Adult	saliva	Illumina MiSeq	Unknown	Unknown	3	V3-V4	Acharya 2017
SRR5738711	SRP110096ln20	In20	Unstimulated	India	India	Male	47	31-50	Adult	saliva	Illumina MiSeq	Unknown	Unknown	3	V3-V4	Acharya 2017
SRR5738712	SRP110096ln21	In21	Unstimulated	India	India	Male	27	18-30	Adult	saliva	Illumina MiSeq	Unknown	Unknown	3	V3-V4	Acharya 2017
SRR5738717	SRP110096ln22	In22	Unstimulated	India	India	Male	63	50+	Adult	saliva	Illumina MiSeq	Unknown	Unknown	3	V3-V4	Acharya 2017
SRR5738718	SRP110096ln23	In23	Unstimulated	India	India	Female	50	31-50	Adult	saliva	Illumina MiSeq	Unknown	Unknown	3	V3-V4	Acharya 2017
SRR5738715	SRP110096ln24	In24	Unstimulated	India	India	Male	27	18-30	Adult	saliva	Illumina MiSeq	Unknown	Unknown	3	V3-V4	Acharya 2017
SRR5738716	SRP110096ln25	In25	Unstimulated	India	India	Male	50	31-50	Adult	saliva	Illumina MiSeq	Unknown	Unknown	3	V3-V4	Acharya 2017
SRR5738720	SRP110096ln26	In26	Unstimulated	India	India	Female	23	18-30	Adult	saliva	Illumina MiSeq	Unknown	Unknown	3	V3-V4	Acharya 2017
SRR5738721	SRP110096ln27	In27	Unstimulated	India	India	Female	46	31-50	Adult	saliva	Illumina MiSeq	Unknown	Unknown	3	V3-V4	Acharya 2017
SRR5738689	SRP110096ln28	In28	Unstimulated	India	India	Male	45	31-50	Adult	saliva	Illumina MiSeq	Unknown	Unknown	3	V3-V4	Acharya 2017
SRR5738688	SRP110096ln29	In29	Unstimulated	India	India	Male	62	50+	Adult	saliva	Illumina MiSeq	Unknown	Unknown	3	V3-V4	Acharya 2017
SRR5738714	SRP110096ln2	In2	Unstimulated	India	India	Female	35	31-50	Adult	saliva	Illumina MiSeq	Unknown	Unknown	3	V3-V4	Acharya 2017
SRR5738686	SRP110096ln30	In30	Unstimulated	India	India	Female	50	31-50	Adult	saliva	Illumina MiSeq	Unknown	Unknown	3	V3-V4	Acharya 2017
SRR5738693	SRP110096ln31	In31	Unstimulated	India	India	Male	49	31-50	Adult	saliva	Illumina MiSeq	Unknown	Unknown	3	V3-V4	Acharya 2017
SRR5738692	SRP110096ln33	In33	Unstimulated	India	India	Female	39	31-50	Adult	saliva	Illumina MiSeq	Unknown	Unknown	3	V3-V4	Acharya 2017
SRR5738691	SRP110096ln34	In34	Unstimulated	India	India	Male	54	50+	Adult	saliva	Illumina MiSeq	Unknown	Unknown	3	V3-V4	Acharya 2017
SRR5738690	SRP110096ln35	In35	Unstimulated	India	India	Female	52	50+	Adult	saliva	Illumina MiSeq	Unknown	Unknown	3	V3-V4	Acharya 2017
SRR5738682	SRP110096ln36	In36	Unstimulated	India	India	Male	23	18-30	Adult	saliva	Illumina MiSeq	Unknown	Unknown	3	V3-V4	Acharya 2017
SRR5738681	SRP110096ln37	In37	Unstimulated	India	India	Female	23	18-30	Adult	saliva	Illumina MiSeq	Unknown	Unknown	3	V3-V4	Acharya 2017
SRR5738675	SRP110096ln38	In38	Unstimulated	India	India	Male	36	31-50	Adult	saliva	Illumina MiSeq	Unknown	Unknown	3	V3-V4	Acharya 2017
SRR5738694	SRP110096ln39	In39	Unstimulated	India	India	Male	33	31-50	Adult	saliva	Illumina MiSeq	Unknown	Unknown	3	V3-V4	Acharya 2017
SRR5738687	SRP110096ln3	In3	Unstimulated	India	India	Female	62	50+	Adult	saliva	Illumina MiSeq	Unknown	Unknown	3	V3-V4	Acharya 2017
SRR5738696	SRP110096ln40	In40	Unstimulated	India	India	Male	28	18-30	Adult	saliva	Illumina MiSeq	Unknown	Unknown	3	V3-V4	Acharya 2017
SRR5738678	SRP110096ln42	In42	Unstimulated	India	India	Male	43	31-50	Adult	saliva	Illumina MiSeq	Unknown	Unknown	3	V3-V4	Acharya 2017
SRR5738679	SRP110096ln43	In43	Unstimulated	India	India	Female	47	31-50	Adult	saliva	Illumina MiSeq	Unknown	Unknown	3	V3-V4	Acharya 2017
SRR5738680	SRP110096ln44	In44	Unstimulated	India	India	Female	55	50+	Adult	saliva	Illumina MiSeq	Unknown	Unknown	3	V3-V4	Acharya 2017
SRR5738685	SRP110096ln45	In45	Unstimulated	India	India	Male	43	31-50	Adult	saliva	Illumina MiSeq	Unknown	Unknown	3	V3-V4	Acharya 2017
SRR5738722	SRP110096ln46	In46	Unstimulated	India	India	Female	56	50+	Adult	saliva	Illumina MiSeq	Unknown	Unknown	3	V3-V4	Acharya 2017
SRR5738699	SRP110096ln48	In48	Unstimulated	India	India	Female	54	50+	Adult	saliva	Illumina MiSeq	Unknown	Unknown	3	V3-V4	Acharya 2017
SRR5738710	SRP110096ln49	In49	Unstimulated	India	India	Male	37	31-50	Adult	saliva	Illumina MiSeq	Unknown	Unknown	3	V3-V4	Acharya 2017
SRR5738695	SRP110096ln4	In4	Unstimulated	India	India	Female	35	31-50	Adult	saliva	Illumina MiSeq	Unknown	Unknown	3	V3-V4	Acharya 2017
SRR5738719	SRP110096ln53	In53	Unstimulated	India	India	Male	51	50+	Adult	saliva	Illumina MiSeq	Unknown	Unknown	3	V3-V4	Acharya 2017
SRR5738698	SRP110096ln54	In54	Unstimulated	India	India	Male	49	31-50	Adult	saliva	Illumina MiSeq	Unknown	Unknown	3	V3-V4	Acharya 2017
SRR5738697	SRP110096ln55	In55	Unstimulated	India	India	Male	54	50+	Adult	saliva	Illumina MiSeq	Unknown	Unknown	3	V3-V4	Acharya 2017
SRR5738677	SRP110096ln56	In56	Unstimulated	India	India	Female	42	31-50	Adult	saliva	Illumina MiSeq	Unknown	Unknown	3	V3-V4	Acharya 2017
SRR5738674	SRP110096ln6	In6	Unstimulated	India	India	Male	62	50+	Adult	saliva	Illumina MiSeq	Unknown	Unknown	3	V3-V4	Acharya 2017
SRR5738684	SRP110096ln7	In7	Unstimulated	India	India	Female	45	31-50	Adult	saliva	Illumina MiSeq	Unknown	Unknown	3	V3-V4	Acharya 2017
SRR5738683	SRP110096ln8	In8	Unstimulated	India	India	Female	52	50+	Adult	saliva	Illumina MiSeq	Unknown	Unknown	3	V3-V4	Acharya 2017
SRR5738676	SRP110096ln9	In9	Unstimulated	India	India	Male	51	50+	Adult	saliva	Illumina MiSeq	Unknown	Unknown	3	V3-V4	Acharya 2017
SRR6312009	SRP125370A10	A10	Unstimulated	India	India	Male	32	31-50	Adult	saliva	Illumina MiSeq	Unknown	Unknown	4	V3-V4	Bhushan 2019
SRR6311997	SRP125370A11	A11	Unstimulated	India	India	Male	34	31-50	Adult	saliva	Illumina MiSeq	Unknown	Unknown	4	V3-V4	Bhushan 2019
SRR6311996	SRP125370A12	A12	Unstimulated	India	India	Male	31	31-50	Adult	saliva	Illumina MiSeq	Unknown	Unknown	4	V3-V4	Bhushan 2019
SRR6312012	SRP125370A7	A7	Unstimulated	India	India	Male	55	50+	Adult	saliva	Illumina MiSeq	Unknown	Unknown	4	V3-V4	Bhushan 2019
SRR6312011	SRP125370A8	A8	Unstimulated	India	India	Male	39	31-50	Adult	saliva	Illumina MiSeq	Unknown	Unknown	4	V3-V4	Bhushan 2019
SRR6312010	SRP125370A9	A9	Unstimulated	India	India	Male	29	18-30	Adult	saliva	Illumina MiSeq	Unknown	Unknown	4	V3-V4	Bhushan 2019
SRR9821856	SRP216171HC10	HC10	Unstimulated	China	China	Female	61	50+	Adult	saliva	Illumina MiSeq	Unknown	Unknown	5	V3-V4	Wang 2020
SRR9821837	SRP216171HC11	HC11	Unstimulated	China	China	Male	55	50+	Adult	saliva	Illumina MiSeq	Unknown	Unknown	5	V3-V4	Wang 2020
SRR9821836	SRP216171HC12	HC12	Unstimulated	China	China	Female	54	50+	Adult	saliva	Illumina MiSeq	Unknown	Unknown	5	V3-V4	Wang 2020
SRR9821839	SRP216171HC13	HC13	Unstimulated	China	China	Male	27	18-30	Adult	saliva	Illumina MiSeq	Unknown	Unknown	5	V3-V4	Wang 2020
SRR9821838	SRP216171HC14	HC14	Unstimulated	China	China	Female	44	31-50	Adult	saliva	Illumina MiSeq	Unknown	Unknown	5	V3-V4	Wang 2020
SRR9821841	SRP216171HC15	HC15	Unstimulated	China	China	Female	38	31-50	Adult	saliva	Illumina MiSeq	Unknown	Unknown	5	V3-V4	Wang 2020
SRR9821840	SRP216171HC16	HC16	Unstimulated	China	China	Female	44	31-50	Adult	saliva	Illumina MiSeq	Unknown	Unknown	5	V3-V4	Wang 2020
SRR9821843	SRP216171HC17	HC17	Unstimulated	China	China	Female	37	31-50	Adult	saliva	Illumina MiSeq	Unknown	Unknown	5	V3-V4	Wang 2020
SRR9821842	SRP216171HC18	HC18	Unstimulated	China	China	Female	51	50+	Adult	saliva	Illumina MiSeq	Unknown	Unknown	5	V3-V4	Wang 2020
SRR9821834	SRP216171HC19	HC19	Unstimulated	China	China	Female	39	31-50	Adult	saliva	Illumina MiSeq	Unknown	Unknown	5	V3-V4	Wang 2020
SRR9821861	SRP216171HC1	HC1	Unstimulated	China	China	Female	24	18-30	Adult	saliva	Illumina MiSeq	Unknown	Unknown	5	V3-V4	Wang 2020
SRR9821833	SRP216171HC20	HC20	Unstimulated	China	China	Female	54	50+	Adult	saliva	Illumina MiSeq	Unknown	Unknown	5	V3-V4	Wang 2020
SRR9821859	SRP216171HC3	HC3	Unstimulated	China	China	Male	25	18-30	Adult	saliva	Illumina MiSeq	Unknown	Unknown	5	V3-V4	Wang 2020
SRR9821858	SRP216171HC4	HC4	Unstimulated	China	China	Female	24	18-30	Adult	saliva	Illumina MiSeq	Unknown	Unknown	5	V3-V4	Wang 2020
SRR9821865	SRP216171HC5	HC5	Unstimulated	China	China	Male	25	18-30	Adult	saliva	Illumina MiSeq	Unknown	Unknown	5	V3-V4	Wang 2020
SRR9821864	SRP216171HC6	HC6	Unstimulated	China	China	Female	54	50+	Adult	saliva	Illumina MiSeq	Unknown	Unknown	5	V3-V4	Wang 2020
SRR9821863	SRP216171HC7	HC7	Unstimulated	China	China	Female	48	31-50	Adult	saliva	Illumina MiSeq	Unknown	Unknown	5	V3-V4	Wang 2020
SRR9821862	SRP216171HC8	HC8	Unstimulated	China	China	Male	40	31-50	Adult	saliva	Illumina MiSeq	Unknown	Unknown	5	V3-V4	Wang 2020
SRR9821890	SRP216171HC9	HC9	Unstimulated	China	China	Male	39	31-50	Adult	saliva	Illumina MiSeq	Unknown	Unknown	5	V3-V4	Wang 2020
SRR9821860	SRP216171HC2	HC2	Unstimulated	China	China	Female	24	18-30	Adult	saliva	Illumina MiSeq	Unknown	Unknown	5	V3-V4	Wang 2020
SRR6849553	SRP135913S04	S04	Mouthwash	India	India	Female	25	18-30	Adult	saliva	Illumina MiSeq	Unknown	Unknown	10	V3-V4	Chaudhari 2020
SRR6849546	SRP135913S30	S30	Mouthwash	India	India	Female	60	50+	Adult	saliva	Illumina MiSeq	Unknown	Unknown	10	V3-V4	Chaudhari 2020
SRR6849532	SRP135913S32	S32	Mouthwash	India	India	Female	34	31-50	Adult	saliva	Illumina MiSeq	Unknown	Unknown	10	V3-V4	Chaudhari 2020
SRR6849580	SRP135913S36	S36	Mouthwash	India	India	Male	40	31-50	Adult	saliva	Illumina MiSeq	Unknown	Unknown	10	V3-V4	Chaudhari 2020
SRR6849528	SRP135913S38	S38	Mouthwash	India	India	Male	70	50+	Adult	saliva	Illumina MiSeq	Unknown	Unknown	10	V3-V4	Chaudhari 2020
SRR6849536	SRP135913S45	S45	Mouthwash	India	India	Male	33	31-50	Adult	saliva	Illumina MiSeq	Unknown	Unknown	10	V3-V4	Chaudhari 2020
SRR6849573	SRP135913S15	S15	Mouthwash	India	India	Female	29	18-30	Adult	saliva	Illumina MiSeq	Unknown	Unknown	10	V3-V4	Chaudhari 2020
SRR6849547	SRP135913S29	S29	Mouthwash	India	India	Male	68	50+	Adult	saliva	Illumina MiSeq	Unknown	Unknown	10	V3-V4	Chaudhari 2020
SRR6849565	SRP135913S39	S39	Mouthwash	India	India	Female	60	50+	Adult	saliva	Illumina MiSeq	Unknown	Unknown	10	V3-V4	Chaudhari 2020
SRR6849561	SRP135913S47	S47	Mouthwash	India	India	Male	34	31-50	Adult	saliva	Illumina MiSeq	Unknown	Unknown	10	V3-V4	Chaudhari 2020
SRR6849554	SRP135913S01	S01	Mouthwash	India	India	Male	58	50+	Adult	saliva	Illumina MiSeq	Unknown	Unknown	10	V3-V4	Chaudhari 2020
SRR6849556	SRP135913S07	S07	Mouthwash	India	India	Male	62	50+	Adult	saliva	Illumina MiSeq	Unknown	Unknown	10	V3-V4	Chaudhari 2020
SRR6849570	SRP135913S12	S12	Mouthwash	India	India	Male	58	50+	Adult	saliva	Illumina MiSeq	Unknown	Unknown	10	V3-V4	Chaudhari 2020
SRR6849550	SRP135913S41	S41	Mouthwash	India	India	Female	35	31-50	Adult	saliva	Illumina MiSeq	Unknown	Unknown	10	V3-V4	Chaudhari 2020
SRR6849545	SRP135913S48	S48	Mouthwash	India	India	Female	30	18-30	Adult	saliva	Illumina MiSeq	Unknown	Unknown	10	V3-V4	Chaudhari 2020
SRR6849579	SRP135913S52	S52	Mouthwash	India	India	Male	36	31-50	Adult	saliva	Illumina MiSeq	Unknown	Unknown	10	V3-V4	Chaudhari 2020
SRR6849530	SRP135913S31	S31	Mouthwash	India	India	Male	40	31-50	Adult	saliva	Illumina MiSeq	Unknown	Unknown	10	V3-V4	Chaudhari 2020
SRR6849552	SRP135913S03	S03	Mouthwash	India	India	Male	30	18-30	Adult	saliva	Illumina MiSeq	Unknown	Unknown	10	V3-V4	Chaudhari 2020
SRR6849555	SRP135913S02	S02	Mouthwash	India	India	Female	50	31-50	Adult	saliva	Illumina MiSeq	Unknown	Unknown	10	V3-V4	Chaudhari 2020
SRR6849531	SRP135913S09	S09	Mouthwash	India	India	Female	29	18-30	Adult	saliva	Illumina MiSeq	Unknown	Unknown	10	V3-V4	Chaudhari 2020
SRR6849557	SRP135913S08	S08	Mouthwash	India	India	Female	55	50+	Adult	saliva	Illumina MiSeq	Unknown	Unknown	10	V3-V4	Chaudhari 2020
SRR6849566	SRP135913S40	S40	Mouthwash	India	India	Male	40	31-50	Adult	saliva	Illumina MiSeq	Unknown	Unknown	10	V3-V4	Chaudhari 2020
SRR11321612	SRP253087SL10V3V4	SL10	Other	Europe	Spain	Male	55	50+	Adult	oral rinsing	Illumina MiSeq	Unknown	Unknown	12	V3-V4	Soriano-Lerma 2020
SRR11321611	SRP253087SL11V3V4	SL11	Other	Europe	Spain	Female	55	50+	Adult	oral rinsing	Illumina MiSeq	Unknown	Unknown	12	V3-V4	Soriano-Lerma 2020
SRR11321613	SRP253087SL1V3V4	SL1	Other	Europe	Spain	Male	45	31-50	Adult	oral rinsing	Illumina MiSeq	Unknown	Unknown	12	V3-V4	Soriano-Lerma 2020
SRR11321610	SRP253087SL2V3V4	SL2	Other	Europe	Spain	Female	50	31-50	Adult	oral rinsing	Illumina MiSeq	Unknown	Unknown	12	V3-V4	Soriano-Lerma 2020
SRR11321609	SRP253087SL3V3V4	SL3	Other	Europe	Spain	Female	38	31-50	Adult	oral rinsing	Illumina MiSeq	Unknown	Unknown	12	V3-V4	Soriano-Lerma 2020
SRR11321608	SRP253087SL4V3V4	SL4	Other	Europe	Spain	Female	23	18-30	Adult	oral rinsing	Illumina MiSeq	Unknown	Unknown	12	V3-V4	Soriano-Lerma 2020
SRR11321606	SRP253087SL5V3V4	SL5	Other	Europe	Spain	Male	31	31-50	Adult	oral rinsing	Illumina MiSeq	Unknown	Unknown	12	V3-V4	Soriano-Lerma 2020
SRR11321605	SRP253087SL6V3V4	SL6	Other	Europe	Spain	Female	25	18-30	Adult	oral rinsing	Illumina MiSeq	Unknown	Unknown	12	V3-V4	Soriano-Lerma 2020
SRR11321604	SRP253087SL7V3V4	SL7	Other	Europe	Spain	Male	23	18-30	Adult	oral rinsing	Illumina MiSeq	Unknown	Unknown	12	V3-V4	Soriano-Lerma 2020
SRR11321603	SRP253087SL8V3V4	SL8	Other	Europe	Spain	Female	23	18-30	Adult	oral rinsing	Illumina MiSeq	Unknown	Unknown	12	V3-V4	Soriano-Lerma 2020
SRR11321602	SRP253087SL9V3V4	SL9	Other	Europe	Spain	Male	40	31-50	Adult	oral rinsing	Illumina MiSeq	Unknown	Unknown	12	V3-V4	Soriano-Lerma 2020
SRR10339195	SRP226795H16	H16	Unstimulated	China	China	Female	0	Unknown	Adult	saliva	Illumina MiSeq	Unknown	Unknown	13	V3-V4	Tong 2019
SRR10339212	SRP226795H17	H17	Unstimulated	China	China	Female	0	Unknown	Adult	saliva	Illumina MiSeq	Unknown	Unknown	13	V3-V4	Tong 2019
SRR10339222	SRP226795H18	H18	Unstimulated	China	China	Female	0	Unknown	Adult	saliva	Illumina MiSeq	Unknown	Unknown	13	V3-V4	Tong 2019
SRR10339228	SRP226795H19	H19	Unstimulated	China	China	Female	0	Unknown	Adult	saliva	Illumina MiSeq	Unknown	Unknown	13	V3-V4	Tong 2019
SRR10339192	SRP226795H20	H20	Unstimulated	China	China	Male	0	Unknown	Adult	saliva	Illumina MiSeq	Unknown	Unknown	13	V3-V4	Tong 2019
SRR10339248	SRP226795H21	H21	Unstimulated	China	China	Male	0	Unknown	Adult	saliva	Illumina MiSeq	Unknown	Unknown	13	V3-V4	Tong 2019
SRR10339197	SRP226795H22	H22	Unstimulated	China	China	Female	0	Unknown	Adult	saliva	Illumina MiSeq	Unknown	Unknown	13	V3-V4	Tong 2019
SRR10339264	SRP226795H24	H24	Unstimulated	China	China	Male	0	Unknown	Adult	saliva	Illumina MiSeq	Unknown	Unknown	13	V3-V4	Tong 2019
SRR10339271	SRP226795H25	H25	Unstimulated	China	China	Male	0	Unknown	Adult	saliva	Illumina MiSeq	Unknown	Unknown	13	V3-V4	Tong 2019
SRR10339202	SRP226795H26	H26	Unstimulated	China	China	Female	0	Unknown	Adult	saliva	Illumina MiSeq	Unknown	Unknown	13	V3-V4	Tong 2019
SRR10339206	SRP226795H27	H27	Unstimulated	China	China	Female	0	Unknown	Adult	saliva	Illumina MiSeq	Unknown	Unknown	13	V3-V4	Tong 2019
SRR10339218	SRP226795H28	H28	Unstimulated	China	China	Female	0	Unknown	Adult	saliva	Illumina MiSeq	Unknown	Unknown	13	V3-V4	Tong 2019
SRR10339236	SRP226795H29	H29	Unstimulated	China	China	Female	0	Unknown	Adult	saliva	Illumina MiSeq	Unknown	Unknown	13	V3-V4	Tong 2019
SRR10339266	SRP226795H30	H30	Unstimulated	China	China	Male	0	Unknown	Adult	saliva	Illumina MiSeq	Unknown	Unknown	13	V3-V4	Tong 2019
SRR10339193	SRP226795H31	H31	Unstimulated	China	China	Male	0	Unknown	Adult	saliva	Illumina MiSeq	Unknown	Unknown	13	V3-V4	Tong 2019
SRR10339208	SRP226795H33	H33	Unstimulated	China	China	Female	0	Unknown	Adult	saliva	Illumina MiSeq	Unknown	Unknown	13	V3-V4	Tong 2019
SRR10339262	SRP226795H34	H34	Unstimulated	China	China	Male	0	Unknown	Adult	saliva	Illumina MiSeq	Unknown	Unknown	13	V3-V4	Tong 2019
SRR10339270	SRP226795H35	H35	Unstimulated	China	China	Male	0	Unknown	Adult	saliva	Illumina MiSeq	Unknown	Unknown	13	V3-V4	Tong 2019
SRR10339235	SRP226795H39	H39	Unstimulated	China	China	Female	0	Unknown	Adult	saliva	Illumina MiSeq	Unknown	Unknown	13	V3-V4	Tong 2019
SRR10339255	SRP226795HC004	HC004	Unstimulated	China	China	Male	0	Unknown	Adult	saliva	Illumina MiSeq	Unknown	Unknown	13	V3-V4	Tong 2019
SRR10339242	SRP226795HC005	HC005	Unstimulated	China	China	Female	0	Unknown	Adult	saliva	Illumina MiSeq	Unknown	Unknown	13	V3-V4	Tong 2019
SRR10339227	SRP226795HC006	HC006	Unstimulated	China	China	Female	0	Unknown	Adult	saliva	Illumina MiSeq	Unknown	Unknown	13	V3-V4	Tong 2019
SRR10339223	SRP226795HC007	HC007	Unstimulated	China	China	Female	0	Unknown	Adult	saliva	Illumina MiSeq	Unknown	Unknown	13	V3-V4	Tong 2019
SRR8148156	SRP167714N10	N10	Unstimulated	China	China	Unknown	0	31-50	Adult	saliva	Illumina MiSeq	Unknown	Unknown	14	V3-V4	Ji 2020
SRR8148153	SRP167714N11	N11	Unstimulated	China	China	Unknown	0	31-50	Adult	saliva	Illumina MiSeq	Unknown	Unknown	14	V3-V4	Ji 2020
SRR8148154	SRP167714N12	N12	Unstimulated	China	China	Unknown	0	31-50	Adult	saliva	Illumina MiSeq	Unknown	Unknown	14	V3-V4	Ji 2020
SRR8148151	SRP167714N13	N13	Unstimulated	China	China	Unknown	0	50+	Adult	saliva	Illumina MiSeq	Unknown	Unknown	14	V3-V4	Ji 2020
SRR8148152	SRP167714N14	N14	Unstimulated	China	China	Unknown	0	31-50	Adult	saliva	Illumina MiSeq	Unknown	Unknown	14	V3-V4	Ji 2020
SRR8148165	SRP167714N15	N15	Unstimulated	China	China	Unknown	0	50+	Adult	saliva	Illumina MiSeq	Unknown	Unknown	14	V3-V4	Ji 2020
SRR8148166	SRP167714N16	N16	Unstimulated	China	China	Unknown	0	31-50	Adult	saliva	Illumina MiSeq	Unknown	Unknown	14	V3-V4	Ji 2020
SRR8148168	SRP167714N17	N17	Unstimulated	China	China	Unknown	0	31-50	Adult	saliva	Illumina MiSeq	Unknown	Unknown	14	V3-V4	Ji 2020
SRR8148163	SRP167714N18	N18	Unstimulated	China	China	Unknown	0	50+	Adult	saliva	Illumina MiSeq	Unknown	Unknown	14	V3-V4	Ji 2020
SRR8148174	SRP167714N19	N19	Unstimulated	China	China	Unknown	0	50+	Adult	saliva	Illumina MiSeq	Unknown	Unknown	14	V3-V4	Ji 2020
SRR8148197	SRP167714N1	N1	Unstimulated	China	China	Unknown	0	31-50	Adult	saliva	Illumina MiSeq	Unknown	Unknown	14	V3-V4	Ji 2020
SRR8148172	SRP167714N20	N20	Unstimulated	China	China	Unknown	0	31-50	Adult	saliva	Illumina MiSeq	Unknown	Unknown	14	V3-V4	Ji 2020
SRR8148175	SRP167714N21	N21	Unstimulated	China	China	Unknown	0	18-30	Adult	saliva	Illumina MiSeq	Unknown	Unknown	14	V3-V4	Ji 2020
SRR8148128	SRP167714N22	N22	Unstimulated	China	China	Unknown	0	50+	Adult	saliva	Illumina MiSeq	Unknown	Unknown	14	V3-V4	Ji 2020
SRR8148139	SRP167714N23	N23	Unstimulated	China	China	Unknown	0	50+	Adult	saliva	Illumina MiSeq	Unknown	Unknown	14	V3-V4	Ji 2020
SRR8148169	SRP167714N24	N24	Unstimulated	China	China	Unknown	0	31-50	Adult	saliva	Illumina MiSeq	Unknown	Unknown	14	V3-V4	Ji 2020
SRR8148196	SRP167714N2	N2	Unstimulated	China	China	Unknown	0	50+	Adult	saliva	Illumina MiSeq	Unknown	Unknown	14	V3-V4	Ji 2020
SRR8148195	SRP167714N3	N3	Unstimulated	China	China	Unknown	0	31-50	Adult	saliva	Illumina MiSeq	Unknown	Unknown	14	V3-V4	Ji 2020
SRR8148194	SRP167714N4	N4	Unstimulated	China	China	Unknown	0	50+	Adult	saliva	Illumina MiSeq	Unknown	Unknown	14	V3-V4	Ji 2020
SRR8148201	SRP167714N5	N5	Unstimulated	China	China	Unknown	0	31-50	Adult	saliva	Illumina MiSeq	Unknown	Unknown	14	V3-V4	Ji 2020
SRR8148200	SRP167714N6	N6	Unstimulated	China	China	Unknown	0	18-30	Adult	saliva	Illumina MiSeq	Unknown	Unknown	14	V3-V4	Ji 2020
SRR8148157	SRP167714N7	N7	Unstimulated	China	China	Unknown	0	31-50	Adult	saliva	Illumina MiSeq	Unknown	Unknown	14	V3-V4	Ji 2020
SRR8148158	SRP167714N8	N8	Unstimulated	China	China	Unknown	0	50+	Adult	saliva	Illumina MiSeq	Unknown	Unknown	14	V3-V4	Ji 2020
SRR8148155	SRP167714N9	N9	Unstimulated	China	China	Unknown	0	18-30	Adult	saliva	Illumina MiSeq	Unknown	Unknown	14	V3-V4	Ji 2020
SRR3932818	SRP078999HC001	HC001	Stimulated	NorthAmerica	USA	Male	27	18-30	Adult	saliva	Illumina MiSeq	Unknown	Unknown	21	V3-V4	Tian 2017
SRR3932819	SRP078999HC002	HC002	Stimulated	NorthAmerica	USA	Female	31	31-50	Adult	saliva	Illumina MiSeq	Unknown	Unknown	21	V3-V4	Tian 2017
SRR3932830	SRP078999HC003	HC003	Stimulated	NorthAmerica	USA	Male	27	18-30	Adult	saliva	Illumina MiSeq	Unknown	Unknown	21	V3-V4	Tian 2017
SRR3932841	SRP078999HC004	HC004	Stimulated	NorthAmerica	USA	Male	27	18-30	Adult	saliva	Illumina MiSeq	Unknown	Unknown	21	V3-V4	Tian 2017
SRR3932852	SRP078999HC005	HC005	Stimulated	NorthAmerica	USA	Male	24	18-30	Adult	saliva	Illumina MiSeq	Unknown	Unknown	21	V3-V4	Tian 2017
SRR3932863	SRP078999HC006	HC006	Stimulated	NorthAmerica	USA	Female	30	18-30	Adult	saliva	Illumina MiSeq	Unknown	Unknown	21	V3-V4	Tian 2017
SRR3932874	SRP078999HC007	HC007	Stimulated	NorthAmerica	USA	Female	28	18-30	Adult	saliva	Illumina MiSeq	Unknown	Unknown	21	V3-V4	Tian 2017
SRR3932877	SRP078999HC008	HC008	Stimulated	NorthAmerica	USA	Female	45	31-50	Adult	saliva	Illumina MiSeq	Unknown	Unknown	21	V3-V4	Tian 2017
SRR3932878	SRP078999HC009	HC009	Stimulated	NorthAmerica	USA	Female	25	18-30	Adult	saliva	Illumina MiSeq	Unknown	Unknown	21	V3-V4	Tian 2017
SRR3932879	SRP078999HC010	HC010	Stimulated	NorthAmerica	USA	Female	24	18-30	Adult	saliva	Illumina MiSeq	Unknown	Unknown	21	V3-V4	Tian 2017
SRR3932820	SRP078999HC011	HC011	Stimulated	NorthAmerica	USA	Female	23	18-30	Adult	saliva	Illumina MiSeq	Unknown	Unknown	21	V3-V4	Tian 2017
SRR3932821	SRP078999HC012	HC012	Stimulated	NorthAmerica	USA	Female	58	50+	Adult	saliva	Illumina MiSeq	Unknown	Unknown	21	V3-V4	Tian 2017
SRR3932822	SRP078999HC013	HC013	Stimulated	NorthAmerica	USA	Female	24	18-30	Adult	saliva	Illumina MiSeq	Unknown	Unknown	21	V3-V4	Tian 2017
SRR3932823	SRP078999HC014	HC014	Stimulated	NorthAmerica	USA	Female	23	18-30	Adult	saliva	Illumina MiSeq	Unknown	Unknown	21	V3-V4	Tian 2017
SRR3932824	SRP078999HC015	HC015	Stimulated	NorthAmerica	USA	Female	24	18-30	Adult	saliva	Illumina MiSeq	Unknown	Unknown	21	V3-V4	Tian 2017
SRR3932825	SRP078999HC016	HC016	Stimulated	NorthAmerica	USA	Female	28	18-30	Adult	saliva	Illumina MiSeq	Unknown	Unknown	21	V3-V4	Tian 2017
SRR3932826	SRP078999HC017	HC017	Stimulated	NorthAmerica	USA	Female	63	50+	Adult	saliva	Illumina MiSeq	Unknown	Unknown	21	V3-V4	Tian 2017
SRR3932828	SRP078999HC019	HC019	Stimulated	NorthAmerica	USA	Female	69	50+	Adult	saliva	Illumina MiSeq	Unknown	Unknown	21	V3-V4	Tian 2017
SRR3932829	SRP078999HC020	HC020	Stimulated	NorthAmerica	USA	Male	43	31-50	Adult	saliva	Illumina MiSeq	Unknown	Unknown	21	V3-V4	Tian 2017
SRR3932827	SRP078999HC018	HC018	Stimulated	NorthAmerica	USA	Female	64	50+	Adult	saliva	Illumina MiSeq	Unknown	Unknown	21	V3-V4	Tian 2017
SRR8003084	SRP165148CS20	CS20	Unstimulated	China	China	Unknown	0	50+	Adult	saliva	Illumina MiSeq	Unknown	Unknown	22	V3-V4	Jiang 2019
SRR8003101	SRP165148CS4	CS4	Unstimulated	China	China	Unknown	0	50+	Adult	saliva	Illumina MiSeq	Unknown	Unknown	22	V3-V4	Jiang 2019
SRR8003099	SRP165148CS7	CS7	Unstimulated	China	China	Unknown	0	50+	Adult	saliva	Illumina MiSeq	Unknown	Unknown	22	V3-V4	Jiang 2019
SRR8003094	SRP165148CS12	CS12	Unstimulated	China	China	Unknown	0	50+	Adult	saliva	Illumina MiSeq	Unknown	Unknown	22	V3-V4	Jiang 2019
SRR8003083	SRP165148CS19	CS19	Unstimulated	China	China	Unknown	0	50+	Adult	saliva	Illumina MiSeq	Unknown	Unknown	22	V3-V4	Jiang 2019
SRR8003100	SRP165148CS3	CS3	Unstimulated	China	China	Unknown	0	50+	Adult	saliva	Illumina MiSeq	Unknown	Unknown	22	V3-V4	Jiang 2019
SRR8003090	SRP165148CS14	CS14	Unstimulated	China	China	Unknown	0	50+	Adult	saliva	Illumina MiSeq	Unknown	Unknown	22	V3-V4	Jiang 2019
SRR8003093	SRP165148CS9	CS9	Unstimulated	China	China	Unknown	0	50+	Adult	saliva	Illumina MiSeq	Unknown	Unknown	22	V3-V4	Jiang 2019
SRR8003081	SRP165148CS17	CS17	Unstimulated	China	China	Unknown	0	50+	Adult	saliva	Illumina MiSeq	Unknown	Unknown	22	V3-V4	Jiang 2019
SRR8003102	SRP165148CS1	CS1	Unstimulated	China	China	Unknown	0	50+	Adult	saliva	Illumina MiSeq	Unknown	Unknown	22	V3-V4	Jiang 2019
SRR8003098	SRP165148CS8	CS8	Unstimulated	China	China	Unknown	0	50+	Adult	saliva	Illumina MiSeq	Unknown	Unknown	22	V3-V4	Jiang 2019
SRR8003086	SRP165148CS22	CS22	Unstimulated	China	China	Unknown	0	50+	Adult	saliva	Illumina MiSeq	Unknown	Unknown	22	V3-V4	Jiang 2019
SRR8003096	SRP165148CS6	CS6	Unstimulated	China	China	Unknown	0	50+	Adult	saliva	Illumina MiSeq	Unknown	Unknown	22	V3-V4	Jiang 2019
SRR8003085	SRP165148CS21	CS21	Unstimulated	China	China	Unknown	0	50+	Adult	saliva	Illumina MiSeq	Unknown	Unknown	22	V3-V4	Jiang 2019
SRR8003097	SRP165148CS5	CS5	Unstimulated	China	China	Unknown	0	50+	Adult	saliva	Illumina MiSeq	Unknown	Unknown	22	V3-V4	Jiang 2019
SRR8003082	SRP165148CS18	CS18	Unstimulated	China	China	Unknown	0	50+	Adult	saliva	Illumina MiSeq	Unknown	Unknown	22	V3-V4	Jiang 2019
SRR8003103	SRP165148CS2	CS2	Unstimulated	China	China	Unknown	0	50+	Adult	saliva	Illumina MiSeq	Unknown	Unknown	22	V3-V4	Jiang 2019
SRR8003092	SRP165148CS10	CS10	Unstimulated	China	China	Unknown	0	50+	Adult	saliva	Illumina MiSeq	Unknown	Unknown	22	V3-V4	Jiang 2019
SRR8003091	SRP165148CS13	CS13	Unstimulated	China	China	Unknown	0	50+	Adult	saliva	Illumina MiSeq	Unknown	Unknown	22	V3-V4	Jiang 2019
SRR8003095	SRP165148CS11	CS11	Unstimulated	China	China	Unknown	0	50+	Adult	saliva	Illumina MiSeq	Unknown	Unknown	22	V3-V4	Jiang 2019
SRR8003080	SRP165148CS16	CS16	Unstimulated	China	China	Unknown	0	50+	Adult	saliva	Illumina MiSeq	Unknown	Unknown	22	V3-V4	Jiang 2019
SRR5080272	SRP094636CFP10	CFP10	Unstimulated	Europe	Italy	Male	72	50+	Adult	saliva	Illumina MiSeq	No	Unknown	25	V3-V4	Russo 2018
SRR5080244	SRP094636CFP11	CFP11	Unstimulated	Europe	Italy	Male	86	50+	Adult	saliva	Illumina MiSeq	No	Unknown	25	V3-V4	Russo 2018
SRR5080257	SRP094636CFP3	CFP3	Unstimulated	Europe	Italy	Male	85	50+	Adult	saliva	Illumina MiSeq	No	Unknown	25	V3-V4	Russo 2018
SRR5080269	SRP094636CFP4	CFP4	Unstimulated	Europe	Italy	Female	76	50+	Adult	saliva	Illumina MiSeq	No	Unknown	25	V3-V4	Russo 2018
SRR5080242	SRP094636CFP6	CFP6	Unstimulated	Europe	Italy	Female	83	50+	Adult	saliva	Illumina MiSeq	No	Unknown	25	V3-V4	Russo 2018
SRR5080267	SRP094636CFP7	CFP7	Unstimulated	Europe	Italy	Female	63	50+	Adult	saliva	Illumina MiSeq	No	Unknown	25	V3-V4	Russo 2018
SRR5080236	SRP094636CFP8	CFP8	Unstimulated	Europe	Italy	Male	73	50+	Adult	saliva	Illumina MiSeq	No	Unknown	25	V3-V4	Russo 2018
SRR5080275	SRP094636CFP9	CFP9	Unstimulated	Europe	Italy	Male	83	50+	Adult	saliva	Illumina MiSeq	No	Unknown	25	V3-V4	Russo 2018
SRR5080277	SRP094636CFP1	CFP1	Unstimulated	Europe	Italy	Female	81	50+	Adult	saliva	Illumina MiSeq	No	Unknown	25	V3-V4	Russo 2018
SRR5080250	SRP094636CFP2	CFP2	Unstimulated	Europe	Italy	Male	73	50+	Adult	saliva	Illumina MiSeq	Yes	Unknown	25	V3-V4	Russo 2018
SRR8455421	SRP180219LF001	LF001	Unknown	Asia	Malaysia	Male	41	31-50	Adult	saliva	Illumina MiSeq	No	Unknown	27	V3-V4	Yeo 2019
SRR8455420	SRP180219LF002	LF002	Unknown	Asia	Malaysia	Male	40	31-50	Adult	saliva	Illumina MiSeq	Yes	Unknown	27	V3-V4	Yeo 2019
SRR8455419	SRP180219LF003	LF003	Unknown	Asia	Malaysia	Female	38	31-50	Adult	saliva	Illumina MiSeq	No	Unknown	27	V3-V4	Yeo 2019
SRR8455418	SRP180219LF004	LF004	Unknown	Asia	Malaysia	Male	18	18-30	Adult	saliva	Illumina MiSeq	No	Unknown	27	V3-V4	Yeo 2019
SRR8455424	SRP180219LF006	LF006	Unknown	Asia	Malaysia	Female	34	31-50	Adult	saliva	Illumina MiSeq	No	Unknown	27	V3-V4	Yeo 2019
SRR8455423	SRP180219LF007	LF007	Unknown	Asia	Malaysia	Female	24	18-30	Adult	saliva	Illumina MiSeq	No	Unknown	27	V3-V4	Yeo 2019
SRR8455422	SRP180219LF008	LF008	Unknown	Asia	Malaysia	Female	35	31-50	Adult	saliva	Illumina MiSeq	Yes	Unknown	27	V3-V4	Yeo 2019
SRR8455415	SRP180219LF010	LF010	Unknown	Asia	Malaysia	Male	40	31-50	Adult	saliva	Illumina MiSeq	No	Unknown	27	V3-V4	Yeo 2019
SRR8455434	SRP180219LF011	LF011	Unknown	Asia	Malaysia	Female	28	18-30	Adult	saliva	Illumina MiSeq	No	Unknown	27	V3-V4	Yeo 2019
SRR8455433	SRP180219LF012	LF012	Unknown	Asia	Malaysia	Female	18	18-30	Adult	saliva	Illumina MiSeq	No	Unknown	27	V3-V4	Yeo 2019
SRR8455436	SRP180219LF013	LF013	Unknown	Asia	Malaysia	Male	43	31-50	Adult	saliva	Illumina MiSeq	Yes	Unknown	27	V3-V4	Yeo 2019
SRR8455438	SRP180219LF015	LF015	Unknown	Asia	Malaysia	Female	29	18-30	Adult	saliva	Illumina MiSeq	No	Unknown	27	V3-V4	Yeo 2019
SRR8455437	SRP180219LF016	LF016	Unknown	Asia	Malaysia	Male	34	31-50	Adult	saliva	Illumina MiSeq	Yes	Unknown	27	V3-V4	Yeo 2019
SRR8455440	SRP180219LF017	LF017	Unknown	Asia	Malaysia	Female	27	18-30	Adult	saliva	Illumina MiSeq	No	Unknown	27	V3-V4	Yeo 2019
SRR8455439	SRP180219LF018	LF018	Unknown	Asia	Malaysia	Female	65	50+	Adult	saliva	Illumina MiSeq	Yes	Unknown	27	V3-V4	Yeo 2019
SRR8455431	SRP180219LF019	LF019	Unknown	Asia	Malaysia	Female	36	31-50	Adult	saliva	Illumina MiSeq	No	Unknown	27	V3-V4	Yeo 2019
SRR8455430	SRP180219LF020	LF020	Unknown	Asia	Malaysia	Male	42	31-50	Adult	saliva	Illumina MiSeq	Yes	Unknown	27	V3-V4	Yeo 2019
SRR8455395	SRP180219LF021	LF021	Unknown	Asia	Malaysia	Male	33	31-50	Adult	saliva	Illumina MiSeq	Yes	Unknown	27	V3-V4	Yeo 2019
SRR8455396	SRP180219LF022	LF022	Unknown	Asia	Malaysia	Male	57	50+	Adult	saliva	Illumina MiSeq	No	Unknown	27	V3-V4	Yeo 2019
SRR8455397	SRP180219LF023	LF023	Unknown	Asia	Malaysia	Male	54	50+	Adult	saliva	Illumina MiSeq	No	Unknown	27	V3-V4	Yeo 2019
SRR8455398	SRP180219LF024	LF024	Unknown	Asia	Malaysia	Female	32	31-50	Adult	saliva	Illumina MiSeq	No	Unknown	27	V3-V4	Yeo 2019
SRR8455391	SRP180219LF025	LF025	Unknown	Asia	Malaysia	Male	39	31-50	Adult	saliva	Illumina MiSeq	Yes	Unknown	27	V3-V4	Yeo 2019
SRR8455392	SRP180219LF026	LF026	Unknown	Asia	Malaysia	Male	32	31-50	Adult	saliva	Illumina MiSeq	Yes	Unknown	27	V3-V4	Yeo 2019
SRR8455393	SRP180219LF027	LF027	Unknown	Asia	Malaysia	Female	30	18-30	Adult	saliva	Illumina MiSeq	No	Unknown	27	V3-V4	Yeo 2019
SRR8455394	SRP180219LF028	LF028	Unknown	Asia	Malaysia	Male	21	18-30	Adult	saliva	Illumina MiSeq	Yes	Unknown	27	V3-V4	Yeo 2019
SRR8455388	SRP180219LF029	LF029	Unknown	Asia	Malaysia	Male	57	50+	Adult	saliva	Illumina MiSeq	Yes	Unknown	27	V3-V4	Yeo 2019
SRR8455389	SRP180219LF030	LF030	Unknown	Asia	Malaysia	Female	34	31-50	Adult	saliva	Illumina MiSeq	No	Unknown	27	V3-V4	Yeo 2019
SRR8455444	SRP180219LF031	LF031	Unknown	Asia	Malaysia	Male	53	50+	Adult	saliva	Illumina MiSeq	No	Unknown	27	V3-V4	Yeo 2019
SRR8455443	SRP180219LF032	LF032	Unknown	Asia	Malaysia	Male	66	50+	Adult	saliva	Illumina MiSeq	Yes	Unknown	27	V3-V4	Yeo 2019
SRR8455442	SRP180219LF033	LF033	Unknown	Asia	Malaysia	Female	58	50+	Adult	saliva	Illumina MiSeq	Yes	Unknown	27	V3-V4	Yeo 2019
SRR8455441	SRP180219LF034	LF034	Unknown	Asia	Malaysia	Female	19	18-30	Adult	saliva	Illumina MiSeq	No	Unknown	27	V3-V4	Yeo 2019
SRR8455448	SRP180219LF035	LF035	Unknown	Asia	Malaysia	Female	36	31-50	Adult	saliva	Illumina MiSeq	No	Unknown	27	V3-V4	Yeo 2019
SRR8455447	SRP180219LF036	LF036	Unknown	Asia	Malaysia	Female	25	18-30	Adult	saliva	Illumina MiSeq	No	Unknown	27	V3-V4	Yeo 2019
SRR8455446	SRP180219LF037	LF037	Unknown	Asia	Malaysia	Female	23	18-30	Adult	saliva	Illumina MiSeq	Yes	Unknown	27	V3-V4	Yeo 2019
SRR8455445	SRP180219LF038	LF038	Unknown	Asia	Malaysia	Male	20	18-30	Adult	saliva	Illumina MiSeq	Yes	Unknown	27	V3-V4	Yeo 2019
SRR8455451	SRP180219LF039	LF039	Unknown	Asia	Malaysia	Female	21	18-30	Adult	saliva	Illumina MiSeq	No	Unknown	27	V3-V4	Yeo 2019
SRR8455450	SRP180219LF040	LF040	Unknown	Asia	Malaysia	Female	45	31-50	Adult	saliva	Illumina MiSeq	Yes	Unknown	27	V3-V4	Yeo 2019
SRR8455405	SRP180219LF041	LF041	Unknown	Asia	Malaysia	Male	51	50+	Adult	saliva	Illumina MiSeq	Yes	Unknown	27	V3-V4	Yeo 2019
SRR8455406	SRP180219LF042	LF042	Unknown	Asia	Malaysia	Female	40	31-50	Adult	saliva	Illumina MiSeq	No	Unknown	27	V3-V4	Yeo 2019
SRR8455403	SRP180219LF043	LF043	Unknown	Asia	Malaysia	Male	21	18-30	Adult	saliva	Illumina MiSeq	No	Unknown	27	V3-V4	Yeo 2019
SRR8455404	SRP180219LF044	LF044	Unknown	Asia	Malaysia	Male	19	18-30	Adult	saliva	Illumina MiSeq	Yes	Unknown	27	V3-V4	Yeo 2019
SRR8455401	SRP180219LF045	LF045	Unknown	Asia	Malaysia	Male	27	18-30	Adult	saliva	Illumina MiSeq	Yes	Unknown	27	V3-V4	Yeo 2019
SRR8455402	SRP180219LF046	LF046	Unknown	Asia	Malaysia	Male	18	18-30	Adult	saliva	Illumina MiSeq	Yes	Unknown	27	V3-V4	Yeo 2019
SRR8455399	SRP180219LF047	LF047	Unknown	Asia	Malaysia	Male	31	31-50	Adult	saliva	Illumina MiSeq	Yes	Unknown	27	V3-V4	Yeo 2019
SRR8455400	SRP180219LF048	LF048	Unknown	Asia	Malaysia	Female	25	18-30	Adult	saliva	Illumina MiSeq	No	Unknown	27	V3-V4	Yeo 2019
SRR8455413	SRP180219LF049	LF049	Unknown	Asia	Malaysia	Female	55	50+	Adult	saliva	Illumina MiSeq	Yes	Unknown	27	V3-V4	Yeo 2019
SRR8455414	SRP180219LF051	LF051	Unknown	Asia	Malaysia	Female	39	31-50	Adult	saliva	Illumina MiSeq	No	Unknown	27	V3-V4	Yeo 2019
SRR8455417	SRP180219LF052	LF052	Unknown	Asia	Malaysia	Male	20	18-30	Adult	saliva	Illumina MiSeq	No	Unknown	27	V3-V4	Yeo 2019
SRR8455454	SRP180219LF054	LF054	Unknown	Asia	Malaysia	Female	50	31-50	Adult	saliva	Illumina MiSeq	No	Unknown	27	V3-V4	Yeo 2019
SRR8455449	SRP180219LF055	LF055	Unknown	Asia	Malaysia	Female	32	31-50	Adult	saliva	Illumina MiSeq	No	Unknown	27	V3-V4	Yeo 2019
SRR8455429	SRP180219LF056	LF056	Unknown	Asia	Malaysia	Male	36	31-50	Adult	saliva	Illumina MiSeq	Yes	Unknown	27	V3-V4	Yeo 2019
SRR8455427	SRP180219LF057	LF057	Unknown	Asia	Malaysia	Female	36	31-50	Adult	saliva	Illumina MiSeq	No	Unknown	27	V3-V4	Yeo 2019
SRR8455428	SRP180219LF059	LF059	Unknown	Asia	Malaysia	Female	31	31-50	Adult	saliva	Illumina MiSeq	No	Unknown	27	V3-V4	Yeo 2019
SRR8455453	SRP180219LF060	LF060	Unknown	Asia	Malaysia	Female	19	18-30	Adult	saliva	Illumina MiSeq	No	Unknown	27	V3-V4	Yeo 2019
SRR8455452	SRP180219LF061	LF061	Unknown	Asia	Malaysia	Male	23	18-30	Adult	saliva	Illumina MiSeq	Yes	Unknown	27	V3-V4	Yeo 2019
SRR8455407	SRP180219LF062	LF062	Unknown	Asia	Malaysia	Female	31	31-50	Adult	saliva	Illumina MiSeq	No	Unknown	27	V3-V4	Yeo 2019
SRR8455408	SRP180219LF063	LF063	Unknown	Asia	Malaysia	Male	18	18-30	Adult	saliva	Illumina MiSeq	No	Unknown	27	V3-V4	Yeo 2019
SRR8455409	SRP180219LF064	LF064	Unknown	Asia	Malaysia	Female	44	31-50	Adult	saliva	Illumina MiSeq	Yes	Unknown	27	V3-V4	Yeo 2019
SRR8455410	SRP180219LF065	LF065	Unknown	Asia	Malaysia	Female	32	31-50	Adult	saliva	Illumina MiSeq	No	Unknown	27	V3-V4	Yeo 2019
SRR8455411	SRP180219LF066	LF066	Unknown	Asia	Malaysia	Female	23	18-30	Adult	saliva	Illumina MiSeq	No	Unknown	27	V3-V4	Yeo 2019
SRR8455412	SRP180219LF067	LF067	Unknown	Asia	Malaysia	Male	41	31-50	Adult	saliva	Illumina MiSeq	Yes	Unknown	27	V3-V4	Yeo 2019
SRR8455426	SRP180219LF068	LF068	Unknown	Asia	Malaysia	Male	41	31-50	Adult	saliva	Illumina MiSeq	No	Unknown	27	V3-V4	Yeo 2019
SRR8455387	SRP180219LF069	LF069	Unknown	Asia	Malaysia	Female	27	18-30	Adult	saliva	Illumina MiSeq	No	Unknown	27	V3-V4	Yeo 2019
SRR8455455	SRP180219LF070	LF070	Unknown	Asia	Malaysia	Male	40	31-50	Adult	saliva	Illumina MiSeq	No	Unknown	27	V3-V4	Yeo 2019
SRR8455390	SRP180219LF071	LF071	Unknown	Asia	Malaysia	Male	30	18-30	Adult	saliva	Illumina MiSeq	Yes	Unknown	27	V3-V4	Yeo 2019
SRR8455435	SRP180219LF072	LF072	Unknown	Asia	Malaysia	Male	36	31-50	Adult	saliva	Illumina MiSeq	Yes	Unknown	27	V3-V4	Yeo 2019
SRR6367281	SRP221881S103	103	Unknown	NorthAmerica	USA	Female	0	18-30	Adult	saliva	Illumina MiSeq	No	No	28	V3-V4	PRJNA421776
SRR6367276	SRP221881S104	104	Unknown	NorthAmerica	USA	Female	0	18-30	Adult	saliva	Illumina MiSeq	No	No	28	V3-V4	PRJNA421776
SRR6367275	SRP221881S145	145	Unknown	NorthAmerica	USA	Male	0	18-30	Adult	saliva	Illumina MiSeq	No	No	28	V3-V4	PRJNA421776
SRR6367267	SRP221881S146	146	Unknown	NorthAmerica	USA	Male	0	18-30	Adult	saliva	Illumina MiSeq	No	No	28	V3-V4	PRJNA421776
SRR6367268	SRP221881S147	147	Unknown	NorthAmerica	USA	Male	0	18-30	Adult	saliva	Illumina MiSeq	No	No	28	V3-V4	PRJNA421776
SRR6367266	SRP221881S149	149	Unknown	NorthAmerica	USA	Female	0	18-30	Adult	saliva	Illumina MiSeq	No	No	28	V3-V4	PRJNA421776
SRR6367263	SRP221881S150	150	Unknown	NorthAmerica	USA	Female	0	18-30	Adult	saliva	Illumina MiSeq	No	No	28	V3-V4	PRJNA421776
SRR6367261	SRP221881S152	152	Unknown	NorthAmerica	USA	Female	0	18-30	Adult	saliva	Illumina MiSeq	No	Yes	28	V3-V4	PRJNA421776
SRR6367246	SRP221881S195	195	Unknown	NorthAmerica	USA	Male	0	18-30	Adult	saliva	Illumina MiSeq	No	No	28	V3-V4	PRJNA421776
SRR6367245	SRP221881S196	196	Unknown	NorthAmerica	USA	Female	0	18-30	Adult	saliva	Illumina MiSeq	No	No	28	V3-V4	PRJNA421776
SRR6367247	SRP221881S198	198	Unknown	NorthAmerica	USA	Female	0	18-30	Adult	saliva	Illumina MiSeq	No	Yes	28	V3-V4	PRJNA421776
SRR6367242	SRP221881S200	200	Unknown	NorthAmerica	USA	Female	0	18-30	Adult	saliva	Illumina MiSeq	No	No	28	V3-V4	PRJNA421776
SRR6367241	SRP221881S201	201	Unknown	NorthAmerica	USA	Male	0	18-30	Adult	saliva	Illumina MiSeq	No	No	28	V3-V4	PRJNA421776
SRR6367244	SRP221881S202	202	Unknown	NorthAmerica	USA	Female	0	18-30	Adult	saliva	Illumina MiSeq	No	No	28	V3-V4	PRJNA421776
SRR6367243	SRP221881S203	203	Unknown	NorthAmerica	USA	Female	0	18-30	Adult	saliva	Illumina MiSeq	No	No	28	V3-V4	PRJNA421776
SRR6367240	SRP221881S204	204	Unknown	NorthAmerica	USA	Male	0	18-30	Adult	saliva	Illumina MiSeq	No	No	28	V3-V4	PRJNA421776
SRR6367239	SRP221881S205	205	Unknown	NorthAmerica	USA	Male	0	18-30	Adult	saliva	Illumina MiSeq	No	No	28	V3-V4	PRJNA421776
SRR6367212	SRP221881S214	214	Unknown	NorthAmerica	USA	Female	0	18-30	Adult	saliva	Illumina MiSeq	No	No	28	V3-V4	PRJNA421776
SRR6367213	SRP221881S216	216	Unknown	NorthAmerica	USA	Female	0	18-30	Adult	saliva	Illumina MiSeq	No	Yes	28	V3-V4	PRJNA421776
SRR6367215	SRP221881S222	222	Unknown	NorthAmerica	USA	Male	0	18-30	Adult	saliva	Illumina MiSeq	No	No	28	V3-V4	PRJNA421776
SRR6367216	SRP221881S223	223	Unknown	NorthAmerica	USA	Female	0	18-30	Adult	saliva	Illumina MiSeq	No	No	28	V3-V4	PRJNA421776
SRR6367288	SRP221881S257	257	Unknown	NorthAmerica	USA	Male	0	18-30	Adult	saliva	Illumina MiSeq	No	No	28	V3-V4	PRJNA421776
SRR6367287	SRP221881S258	258	Unknown	NorthAmerica	USA	Male	0	18-30	Adult	saliva	Illumina MiSeq	No	Yes	28	V3-V4	PRJNA421776
SRR6367289	SRP221881S301	301	Unknown	NorthAmerica	USA	Female	0	18-30	Adult	saliva	Illumina MiSeq	No	Yes	28	V3-V4	PRJNA421776
SRR6367292	SRP221881S302	302	Unknown	NorthAmerica	USA	Male	0	18-30	Adult	saliva	Illumina MiSeq	No	No	28	V3-V4	PRJNA421776
SRR6367291	SRP221881S303	303	Unknown	NorthAmerica	USA	Male	0	18-30	Adult	saliva	Illumina MiSeq	No	No	28	V3-V4	PRJNA421776
SRR6367294	SRP221881S304	304	Unknown	NorthAmerica	USA	Female	0	18-30	Adult	saliva	Illumina MiSeq	No	Yes	28	V3-V4	PRJNA421776
SRR6367293	SRP221881S305	305	Unknown	NorthAmerica	USA	Female	0	18-30	Adult	saliva	Illumina MiSeq	No	No	28	V3-V4	PRJNA421776
SRR6367285	SRP221881S314	314	Unknown	NorthAmerica	USA	Female	0	18-30	Adult	saliva	Illumina MiSeq	No	No	28	V3-V4	PRJNA421776
SRR6367222	SRP221881S321	321	Unknown	NorthAmerica	USA	Female	0	18-30	Adult	saliva	Illumina MiSeq	No	No	28	V3-V4	PRJNA421776
SRR6367223	SRP221881S322	322	Unknown	NorthAmerica	USA	Female	0	18-30	Adult	saliva	Illumina MiSeq	No	No	28	V3-V4	PRJNA421776
SRR6367225	SRP221881S324	324	Unknown	NorthAmerica	USA	Male	0	18-30	Adult	saliva	Illumina MiSeq	No	Yes	28	V3-V4	PRJNA421776
SRR6367228	SRP221881S327	327	Unknown	NorthAmerica	USA	Female	0	18-30	Adult	saliva	Illumina MiSeq	No	Yes	28	V3-V4	PRJNA421776
SRR6367219	SRP221881S330	330	Unknown	NorthAmerica	USA	Female	0	18-30	Adult	saliva	Illumina MiSeq	No	Yes	28	V3-V4	PRJNA421776
SRR6367235	SRP221881S334	334	Unknown	NorthAmerica	USA	Female	0	18-30	Adult	saliva	Illumina MiSeq	No	No	28	V3-V4	PRJNA421776
SRR6367234	SRP221881S335	335	Unknown	NorthAmerica	USA	Male	0	18-30	Adult	saliva	Illumina MiSeq	No	Yes	28	V3-V4	PRJNA421776
SRR6367229	SRP221881S345	345	Unknown	NorthAmerica	USA	Female	0	18-30	Adult	saliva	Illumina MiSeq	No	No	28	V3-V4	PRJNA421776
SRR6367238	SRP221881S346	346	Unknown	NorthAmerica	USA	Male	0	18-30	Adult	saliva	Illumina MiSeq	No	No	28	V3-V4	PRJNA421776
SRR6367237	SRP221881S347	347	Unknown	NorthAmerica	USA	Female	0	18-30	Adult	saliva	Illumina MiSeq	No	Yes	28	V3-V4	PRJNA421776
SRR6367251	SRP221881S349	349	Unknown	NorthAmerica	USA	Female	0	18-30	Adult	saliva	Illumina MiSeq	No	No	28	V3-V4	PRJNA421776
SRR6367252	SRP221881S350	350	Unknown	NorthAmerica	USA	Female	0	18-30	Adult	saliva	Illumina MiSeq	No	Yes	28	V3-V4	PRJNA421776
SRR6367255	SRP221881S353	353	Unknown	NorthAmerica	USA	Male	0	18-30	Adult	saliva	Illumina MiSeq	No	Yes	28	V3-V4	PRJNA421776
SRR6367253	SRP221881S355	355	Unknown	NorthAmerica	USA	Female	0	18-30	Adult	saliva	Illumina MiSeq	No	Yes	28	V3-V4	PRJNA421776
SRR6367254	SRP221881S356	356	Unknown	NorthAmerica	USA	Male	0	18-30	Adult	saliva	Illumina MiSeq	Yes	Yes	28	V3-V4	PRJNA421776
SRR6367257	SRP221881S362	362	Unknown	NorthAmerica	USA	Male	0	18-30	Adult	saliva	Illumina MiSeq	No	No	28	V3-V4	PRJNA421776
SRR6367258	SRP221881S363	363	Unknown	NorthAmerica	USA	Female	0	18-30	Adult	saliva	Illumina MiSeq	No	Yes	28	V3-V4	PRJNA421776
SRR6367269	SRP221881S366	366	Unknown	NorthAmerica	USA	Female	0	18-30	Adult	saliva	Illumina MiSeq	No	No	28	V3-V4	PRJNA421776
SRR6367272	SRP221881S367	367	Unknown	NorthAmerica	USA	Female	0	18-30	Adult	saliva	Illumina MiSeq	No	Unknown	28	V3-V4	PRJNA421776
SRR6367271	SRP221881S369	369	Unknown	NorthAmerica	USA	Female	0	18-30	Adult	saliva	Illumina MiSeq	No	No	28	V3-V4	PRJNA421776
SRR6367274	SRP221881S370	370	Unknown	NorthAmerica	USA	Female	0	18-30	Adult	saliva	Illumina MiSeq	No	Yes	28	V3-V4	PRJNA421776
SRR6367273	SRP221881S371	371	Unknown	NorthAmerica	USA	Female	0	18-30	Adult	saliva	Illumina MiSeq	No	No	28	V3-V4	PRJNA421776
SRR6367299	SRP221881S81	81	Unknown	NorthAmerica	USA	Female	0	18-30	Adult	saliva	Illumina MiSeq	No	No	28	V3-V4	PRJNA421776
SRR6367296	SRP221881S89	89	Unknown	NorthAmerica	USA	Female	0	18-30	Adult	saliva	Illumina MiSeq	No	No	28	V3-V4	PRJNA421776
SRR6367297	SRP221881S90	90	Unknown	NorthAmerica	USA	Female	0	18-30	Adult	saliva	Illumina MiSeq	No	No	28	V3-V4	PRJNA421776
SRR6367298	SRP221881S91	91	Unknown	NorthAmerica	USA	Female	0	18-30	Adult	saliva	Illumina MiSeq	No	No	28	V3-V4	PRJNA421776
SRR6367279	SRP221881S95	95	Unknown	NorthAmerica	USA	Female	0	18-30	Adult	saliva	Illumina MiSeq	No	No	28	V3-V4	PRJNA421776
SRR6367278	SRP221881S96	96	Unknown	NorthAmerica	USA	Female	0	18-30	Adult	saliva	Illumina MiSeq	No	Yes	28	V3-V4	PRJNA421776
SRR6367277	SRP221881S97	97	Unknown	NorthAmerica	USA	Female	0	18-30	Adult	saliva	Illumina MiSeq	No	Yes	28	V3-V4	PRJNA421776
SRR6367284	SRP221881S99	99	Unknown	NorthAmerica	USA	Female	0	18-30	Adult	saliva	Illumina MiSeq	No	Yes	28	V3-V4	PRJNA421776
SRR6367331	SRP331881S229	229	Unknown	NorthAmerica	USA	Female	0	18-30	Adult	saliva	Illumina MiSeq	No	Yes	28	V3-V4	PRJNA421776
SRR6367330	SRP331881S230	230	Unknown	NorthAmerica	USA	Male	0	18-30	Adult	saliva	Illumina MiSeq	No	Yes	28	V3-V4	PRJNA421776
SRR6367329	SRP331881S231	231	Unknown	NorthAmerica	USA	Male	0	18-30	Adult	saliva	Illumina MiSeq	No	No	28	V3-V4	PRJNA421776
SRR6367327	SRP331881S233	233	Unknown	NorthAmerica	USA	Female	0	18-30	Adult	saliva	Illumina MiSeq	Yes	Yes	28	V3-V4	PRJNA421776
SRR6367326	SRP331881S234	234	Unknown	NorthAmerica	USA	Male	0	18-30	Adult	saliva	Illumina MiSeq	No	Yes	28	V3-V4	PRJNA421776
SRR6367334	SRP331881S236	236	Unknown	NorthAmerica	USA	Male	0	18-30	Adult	saliva	Illumina MiSeq	No	Yes	28	V3-V4	PRJNA421776
SRR6367333	SRP331881S237	237	Unknown	NorthAmerica	USA	Female	0	18-30	Adult	saliva	Illumina MiSeq	No	Yes	28	V3-V4	PRJNA421776
SRR6367309	SRP331881S241	241	Unknown	NorthAmerica	USA	Male	0	18-30	Adult	saliva	Illumina MiSeq	No	No	28	V3-V4	PRJNA421776
SRR6367310	SRP331881S243	243	Unknown	NorthAmerica	USA	Female	0	18-30	Adult	saliva	Illumina MiSeq	No	No	28	V3-V4	PRJNA421776
SRR6367307	SRP331881S244	244	Unknown	NorthAmerica	USA	Female	0	18-30	Adult	saliva	Illumina MiSeq	No	No	28	V3-V4	PRJNA421776
SRR6367308	SRP331881S246	246	Unknown	NorthAmerica	USA	Male	0	18-30	Adult	saliva	Illumina MiSeq	No	No	28	V3-V4	PRJNA421776
SRR6367313	SRP331881S248	248	Unknown	NorthAmerica	USA	Male	0	18-30	Adult	saliva	Illumina MiSeq	No	No	28	V3-V4	PRJNA421776
SRR6367305	SRP331881S252	252	Unknown	NorthAmerica	USA	Female	0	18-30	Adult	saliva	Illumina MiSeq	No	No	28	V3-V4	PRJNA421776
SRR6367337	SRP331881S53	53	Unknown	NorthAmerica	USA	Female	0	18-30	Adult	saliva	Illumina MiSeq	No	No	28	V3-V4	PRJNA421776
SRR6367335	SRP331881S57	57	Unknown	NorthAmerica	USA	Female	0	18-30	Adult	saliva	Illumina MiSeq	No	Yes	28	V3-V4	PRJNA421776
SRR6367339	SRP331881S62	62	Unknown	NorthAmerica	USA	Male	0	18-30	Adult	saliva	Illumina MiSeq	No	No	28	V3-V4	PRJNA421776
SRR6367343	SRP331881S64	64	Unknown	NorthAmerica	USA	Female	0	18-30	Adult	saliva	Illumina MiSeq	No	No	28	V3-V4	PRJNA421776
SRR6367316	SRP331881S65	65	Unknown	NorthAmerica	USA	Female	0	18-30	Adult	saliva	Illumina MiSeq	No	No	28	V3-V4	PRJNA421776
SRR6367315	SRP331881S66	66	Unknown	NorthAmerica	USA	Female	0	18-30	Adult	saliva	Illumina MiSeq	No	No	28	V3-V4	PRJNA421776
SRR6367320	SRP331881S73	73	Unknown	NorthAmerica	USA	Male	0	18-30	Adult	saliva	Illumina MiSeq	Yes	Yes	28	V3-V4	PRJNA421776
SRR6367319	SRP331881S74	74	Unknown	NorthAmerica	USA	Female	0	18-30	Adult	saliva	Illumina MiSeq	No	Yes	28	V3-V4	PRJNA421776
SRR6367322	SRP331881S75	75	Unknown	NorthAmerica	USA	Male	0	18-30	Adult	saliva	Illumina MiSeq	No	No	28	V3-V4	PRJNA421776
SRR6367321	SRP331881S77	77	Unknown	NorthAmerica	USA	Female	0	18-30	Adult	saliva	Illumina MiSeq	No	No	28	V3-V4	PRJNA421776
SRR6367323	SRP331881S80	80	Unknown	NorthAmerica	USA	Female	0	18-30	Adult	saliva	Illumina MiSeq	No	Yes	28	V3-V4	PRJNA421776
SRR6367303	SRP331881S92	92	Unknown	NorthAmerica	USA	Female	0	18-30	Adult	saliva	Illumina MiSeq	No	Yes	28	V3-V4	PRJNA421776
SRR6367304	SRP331881S93	93	Unknown	NorthAmerica	USA	Female	0	18-30	Adult	saliva	Illumina MiSeq	No	No	28	V3-V4	PRJNA421776
SRR5205467	SRP097874P10S1E	P10S1E	Stimulated	Europe	Spain	Female	0	18-30	Adult	saliva	Illumina MiSeq	Unknown	Unknown	29	V3-V4	Collado 2018
SRR5205464	SRP097874P10S3E	P10S3E	Stimulated	Europe	Spain	Female	0	18-30	Adult	saliva	Illumina MiSeq	Unknown	Unknown	29	V3-V4	Collado 2018
SRR5205465	SRP097874P10S3L	P10S3L	Stimulated	Europe	Spain	Female	0	18-30	Adult	saliva	Illumina MiSeq	Unknown	Unknown	29	V3-V4	Collado 2018
SRR5205462	SRP097874P10S4E	P10S4E	Stimulated	Europe	Spain	Female	0	18-30	Adult	saliva	Illumina MiSeq	Unknown	Unknown	29	V3-V4	Collado 2018
SRR5205463	SRP097874P10S4L	P10S4L	Stimulated	Europe	Spain	Female	0	18-30	Adult	saliva	Illumina MiSeq	Unknown	Unknown	29	V3-V4	Collado 2018
SRR5205460	SRP097874P10S6E	P10S6E	Stimulated	Europe	Spain	Female	0	18-30	Adult	saliva	Illumina MiSeq	Unknown	Unknown	29	V3-V4	Collado 2018
SRR5205461	SRP097874P10S6L	P10S6L	Stimulated	Europe	Spain	Female	0	18-30	Adult	saliva	Illumina MiSeq	Unknown	Unknown	29	V3-V4	Collado 2018
SRR5205374	SRP097874P10W	P10W	Stimulated	Europe	Spain	Female	0	18-30	Adult	saliva	Illumina MiSeq	Unknown	Unknown	29	V3-V4	Collado 2018
SRR5205383	SRP097874P11B	P11B	Stimulated	Europe	Spain	Female	0	18-30	Adult	saliva	Illumina MiSeq	Unknown	Unknown	29	V3-V4	Collado 2018
SRR5205457	SRP097874P11S1E	P11S1E	Stimulated	Europe	Spain	Female	0	18-30	Adult	saliva	Illumina MiSeq	Unknown	Unknown	29	V3-V4	Collado 2018
SRR5205458	SRP097874P11S1L	P11S1L	Stimulated	Europe	Spain	Female	0	18-30	Adult	saliva	Illumina MiSeq	Unknown	Unknown	29	V3-V4	Collado 2018
SRR5205455	SRP097874P11S3E	P11S3E	Stimulated	Europe	Spain	Female	0	18-30	Adult	saliva	Illumina MiSeq	Unknown	Unknown	29	V3-V4	Collado 2018
SRR5205456	SRP097874P11S3L	P11S3L	Stimulated	Europe	Spain	Female	0	18-30	Adult	saliva	Illumina MiSeq	Unknown	Unknown	29	V3-V4	Collado 2018
SRR5205453	SRP097874P11S4E	P11S4E	Stimulated	Europe	Spain	Female	0	18-30	Adult	saliva	Illumina MiSeq	Unknown	Unknown	29	V3-V4	Collado 2018
SRR5205454	SRP097874P11S4L	P11S4L	Stimulated	Europe	Spain	Female	0	18-30	Adult	saliva	Illumina MiSeq	Unknown	Unknown	29	V3-V4	Collado 2018
SRR5205451	SRP097874P11S6E	P11S6E	Stimulated	Europe	Spain	Female	0	18-30	Adult	saliva	Illumina MiSeq	Unknown	Unknown	29	V3-V4	Collado 2018
SRR5205452	SRP097874P11S6L	P11S6L	Stimulated	Europe	Spain	Female	0	18-30	Adult	saliva	Illumina MiSeq	Unknown	Unknown	29	V3-V4	Collado 2018
SRR5205373	SRP097874P11W	P11W	Stimulated	Europe	Spain	Female	0	18-30	Adult	saliva	Illumina MiSeq	Unknown	Unknown	29	V3-V4	Collado 2018
SRR5205384	SRP097874P1B	P1B	Stimulated	Europe	Spain	Female	0	18-30	Adult	saliva	Illumina MiSeq	Unknown	Unknown	29	V3-V4	Collado 2018
SRR5205477	SRP097874P1S1E	P1S1E	Stimulated	Europe	Spain	Female	0	18-30	Adult	saliva	Illumina MiSeq	Unknown	Unknown	29	V3-V4	Collado 2018
SRR5205478	SRP097874P1S1L	P1S1L	Stimulated	Europe	Spain	Female	0	18-30	Adult	saliva	Illumina MiSeq	Unknown	Unknown	29	V3-V4	Collado 2018
SRR5205474	SRP097874P1S3E	P1S3E	Stimulated	Europe	Spain	Female	0	18-30	Adult	saliva	Illumina MiSeq	Unknown	Unknown	29	V3-V4	Collado 2018
SRR5205475	SRP097874P1S3L	P1S3L	Stimulated	Europe	Spain	Female	0	18-30	Adult	saliva	Illumina MiSeq	Unknown	Unknown	29	V3-V4	Collado 2018
SRR5205472	SRP097874P1S4E	P1S4E	Stimulated	Europe	Spain	Female	0	18-30	Adult	saliva	Illumina MiSeq	Unknown	Unknown	29	V3-V4	Collado 2018
SRR5205473	SRP097874P1S4L	P1S4L	Stimulated	Europe	Spain	Female	0	18-30	Adult	saliva	Illumina MiSeq	Unknown	Unknown	29	V3-V4	Collado 2018
SRR5205470	SRP097874P1S6E	P1S6E	Stimulated	Europe	Spain	Female	0	18-30	Adult	saliva	Illumina MiSeq	Unknown	Unknown	29	V3-V4	Collado 2018
SRR5205471	SRP097874P1S6L	P1S6L	Stimulated	Europe	Spain	Female	0	18-30	Adult	saliva	Illumina MiSeq	Unknown	Unknown	29	V3-V4	Collado 2018
SRR5205375	SRP097874P1W	P1W	Stimulated	Europe	Spain	Female	0	18-30	Adult	saliva	Illumina MiSeq	Unknown	Unknown	29	V3-V4	Collado 2018
SRR5205382	SRP097874P2B	P2B	Stimulated	Europe	Spain	Female	0	18-30	Adult	saliva	Illumina MiSeq	Unknown	Unknown	29	V3-V4	Collado 2018
SRR5205449	SRP097874P2S1E	P2S1E	Stimulated	Europe	Spain	Female	0	18-30	Adult	saliva	Illumina MiSeq	Unknown	Unknown	29	V3-V4	Collado 2018
SRR5205448	SRP097874P2S1L	P2S1L	Stimulated	Europe	Spain	Female	0	18-30	Adult	saliva	Illumina MiSeq	Unknown	Unknown	29	V3-V4	Collado 2018
SRR5205446	SRP097874P2S3E	P2S3E	Stimulated	Europe	Spain	Female	0	18-30	Adult	saliva	Illumina MiSeq	Unknown	Unknown	29	V3-V4	Collado 2018
SRR5205445	SRP097874P2S3L	P2S3L	Stimulated	Europe	Spain	Female	0	18-30	Adult	saliva	Illumina MiSeq	Unknown	Unknown	29	V3-V4	Collado 2018
SRR5205444	SRP097874P2S4E	P2S4E	Stimulated	Europe	Spain	Female	0	18-30	Adult	saliva	Illumina MiSeq	Unknown	Unknown	29	V3-V4	Collado 2018
SRR5205443	SRP097874P2S4L	P2S4L	Stimulated	Europe	Spain	Female	0	18-30	Adult	saliva	Illumina MiSeq	Unknown	Unknown	29	V3-V4	Collado 2018
SRR5205442	SRP097874P2S6E	P2S6E	Stimulated	Europe	Spain	Female	0	18-30	Adult	saliva	Illumina MiSeq	Unknown	Unknown	29	V3-V4	Collado 2018
SRR5205441	SRP097874P2S6L	P2S6L	Stimulated	Europe	Spain	Female	0	18-30	Adult	saliva	Illumina MiSeq	Unknown	Unknown	29	V3-V4	Collado 2018
SRR5205372	SRP097874P2W	P2W	Stimulated	Europe	Spain	Female	0	18-30	Adult	saliva	Illumina MiSeq	Unknown	Unknown	29	V3-V4	Collado 2018
SRR5205381	SRP097874P3B	P3B	Stimulated	Europe	Spain	Female	0	18-30	Adult	saliva	Illumina MiSeq	Unknown	Unknown	29	V3-V4	Collado 2018
SRR5205438	SRP097874P3S1E	P3S1E	Stimulated	Europe	Spain	Female	0	18-30	Adult	saliva	Illumina MiSeq	Unknown	Unknown	29	V3-V4	Collado 2018
SRR5205439	SRP097874P3S1L	P3S1L	Stimulated	Europe	Spain	Female	0	18-30	Adult	saliva	Illumina MiSeq	Unknown	Unknown	29	V3-V4	Collado 2018
SRR5205435	SRP097874P3S3E	P3S3E	Stimulated	Europe	Spain	Female	0	18-30	Adult	saliva	Illumina MiSeq	Unknown	Unknown	29	V3-V4	Collado 2018
SRR5205436	SRP097874P3S3L	P3S3L	Stimulated	Europe	Spain	Female	0	18-30	Adult	saliva	Illumina MiSeq	Unknown	Unknown	29	V3-V4	Collado 2018
SRR5205433	SRP097874P3S4E	P3S4E	Stimulated	Europe	Spain	Female	0	18-30	Adult	saliva	Illumina MiSeq	Unknown	Unknown	29	V3-V4	Collado 2018
SRR5205434	SRP097874P3S4L	P3S4L	Stimulated	Europe	Spain	Female	0	18-30	Adult	saliva	Illumina MiSeq	Unknown	Unknown	29	V3-V4	Collado 2018
SRR5205431	SRP097874P3S6E	P3S6E	Stimulated	Europe	Spain	Female	0	18-30	Adult	saliva	Illumina MiSeq	Unknown	Unknown	29	V3-V4	Collado 2018
SRR5205432	SRP097874P3S6L	P3S6L	Stimulated	Europe	Spain	Female	0	18-30	Adult	saliva	Illumina MiSeq	Unknown	Unknown	29	V3-V4	Collado 2018
SRR5205371	SRP097874P3W	P3W	Stimulated	Europe	Spain	Female	0	18-30	Adult	saliva	Illumina MiSeq	Unknown	Unknown	29	V3-V4	Collado 2018
SRR5205380	SRP097874P5B	P5B	Stimulated	Europe	Spain	Female	0	18-30	Adult	saliva	Illumina MiSeq	Unknown	Unknown	29	V3-V4	Collado 2018
SRR5205429	SRP097874P5S1E	P5S1E	Stimulated	Europe	Spain	Female	0	18-30	Adult	saliva	Illumina MiSeq	Unknown	Unknown	29	V3-V4	Collado 2018
SRR5205428	SRP097874P5S1L	P5S1L	Stimulated	Europe	Spain	Female	0	18-30	Adult	saliva	Illumina MiSeq	Unknown	Unknown	29	V3-V4	Collado 2018
SRR5205427	SRP097874P5S3E	P5S3E	Stimulated	Europe	Spain	Female	0	18-30	Adult	saliva	Illumina MiSeq	Unknown	Unknown	29	V3-V4	Collado 2018
SRR5205426	SRP097874P5S3L	P5S3L	Stimulated	Europe	Spain	Female	0	18-30	Adult	saliva	Illumina MiSeq	Unknown	Unknown	29	V3-V4	Collado 2018
SRR5205425	SRP097874P5S4E	P5S4E	Stimulated	Europe	Spain	Female	0	18-30	Adult	saliva	Illumina MiSeq	Unknown	Unknown	29	V3-V4	Collado 2018
SRR5205424	SRP097874P5S4L	P5S4L	Stimulated	Europe	Spain	Female	0	18-30	Adult	saliva	Illumina MiSeq	Unknown	Unknown	29	V3-V4	Collado 2018
SRR5205423	SRP097874P5S6E	P5S6E	Stimulated	Europe	Spain	Female	0	18-30	Adult	saliva	Illumina MiSeq	Unknown	Unknown	29	V3-V4	Collado 2018
SRR5205422	SRP097874P5S6L	P5S6L	Stimulated	Europe	Spain	Female	0	18-30	Adult	saliva	Illumina MiSeq	Unknown	Unknown	29	V3-V4	Collado 2018
SRR5205370	SRP097874P5W	P5W	Stimulated	Europe	Spain	Female	0	18-30	Adult	saliva	Illumina MiSeq	Unknown	Unknown	29	V3-V4	Collado 2018
SRR5205379	SRP097874P6B	P6B	Stimulated	Europe	Spain	Female	0	18-30	Adult	saliva	Illumina MiSeq	Unknown	Unknown	29	V3-V4	Collado 2018
SRR5205419	SRP097874P6S1E	P6S1E	Stimulated	Europe	Spain	Female	0	18-30	Adult	saliva	Illumina MiSeq	Unknown	Unknown	29	V3-V4	Collado 2018
SRR5205420	SRP097874P6S1L	P6S1L	Stimulated	Europe	Spain	Female	0	18-30	Adult	saliva	Illumina MiSeq	Unknown	Unknown	29	V3-V4	Collado 2018
SRR5205416	SRP097874P6S3E	P6S3E	Stimulated	Europe	Spain	Female	0	18-30	Adult	saliva	Illumina MiSeq	Unknown	Unknown	29	V3-V4	Collado 2018
SRR5205417	SRP097874P6S3L	P6S3L	Stimulated	Europe	Spain	Female	0	18-30	Adult	saliva	Illumina MiSeq	Unknown	Unknown	29	V3-V4	Collado 2018
SRR5205414	SRP097874P6S4E	P6S4E	Stimulated	Europe	Spain	Female	0	18-30	Adult	saliva	Illumina MiSeq	Unknown	Unknown	29	V3-V4	Collado 2018
SRR5205415	SRP097874P6S4L	P6S4L	Stimulated	Europe	Spain	Female	0	18-30	Adult	saliva	Illumina MiSeq	Unknown	Unknown	29	V3-V4	Collado 2018
SRR5205412	SRP097874P6S6E	P6S6E	Stimulated	Europe	Spain	Female	0	18-30	Adult	saliva	Illumina MiSeq	Unknown	Unknown	29	V3-V4	Collado 2018
SRR5205413	SRP097874P6S6L	P6S6L	Stimulated	Europe	Spain	Female	0	18-30	Adult	saliva	Illumina MiSeq	Unknown	Unknown	29	V3-V4	Collado 2018
SRR5205369	SRP097874P6W	P6W	Stimulated	Europe	Spain	Female	0	18-30	Adult	saliva	Illumina MiSeq	Unknown	Unknown	29	V3-V4	Collado 2018
SRR5205378	SRP097874P7B	P7B	Stimulated	Europe	Spain	Female	0	18-30	Adult	saliva	Illumina MiSeq	Unknown	Unknown	29	V3-V4	Collado 2018
SRR5205411	SRP097874P7S1E	P7S1E	Stimulated	Europe	Spain	Female	0	18-30	Adult	saliva	Illumina MiSeq	Unknown	Unknown	29	V3-V4	Collado 2018
SRR5205410	SRP097874P7S1L	P7S1L	Stimulated	Europe	Spain	Female	0	18-30	Adult	saliva	Illumina MiSeq	Unknown	Unknown	29	V3-V4	Collado 2018
SRR5205409	SRP097874P7S3E	P7S3E	Stimulated	Europe	Spain	Female	0	18-30	Adult	saliva	Illumina MiSeq	Unknown	Unknown	29	V3-V4	Collado 2018
SRR5205408	SRP097874P7S3L	P7S3L	Stimulated	Europe	Spain	Female	0	18-30	Adult	saliva	Illumina MiSeq	Unknown	Unknown	29	V3-V4	Collado 2018
SRR5205407	SRP097874P7S4E	P7S4E	Stimulated	Europe	Spain	Female	0	18-30	Adult	saliva	Illumina MiSeq	Unknown	Unknown	29	V3-V4	Collado 2018
SRR5205406	SRP097874P7S4L	P7S4L	Stimulated	Europe	Spain	Female	0	18-30	Adult	saliva	Illumina MiSeq	Unknown	Unknown	29	V3-V4	Collado 2018
SRR5205405	SRP097874P7S6E	P7S6E	Stimulated	Europe	Spain	Female	0	18-30	Adult	saliva	Illumina MiSeq	Unknown	Unknown	29	V3-V4	Collado 2018
SRR5205404	SRP097874P7S6L	P7S6L	Stimulated	Europe	Spain	Female	0	18-30	Adult	saliva	Illumina MiSeq	Unknown	Unknown	29	V3-V4	Collado 2018
SRR5205368	SRP097874P7W	P7W	Stimulated	Europe	Spain	Female	0	18-30	Adult	saliva	Illumina MiSeq	Unknown	Unknown	29	V3-V4	Collado 2018
SRR5205377	SRP097874P8B	P8B	Stimulated	Europe	Spain	Female	0	18-30	Adult	saliva	Illumina MiSeq	Unknown	Unknown	29	V3-V4	Collado 2018
SRR5205401	SRP097874P8S1E	P8S1E	Stimulated	Europe	Spain	Female	0	18-30	Adult	saliva	Illumina MiSeq	Unknown	Unknown	29	V3-V4	Collado 2018
SRR5205402	SRP097874P8S1L	P8S1L	Stimulated	Europe	Spain	Female	0	18-30	Adult	saliva	Illumina MiSeq	Unknown	Unknown	29	V3-V4	Collado 2018
SRR5205399	SRP097874P8S3E	P8S3E	Stimulated	Europe	Spain	Female	0	18-30	Adult	saliva	Illumina MiSeq	Unknown	Unknown	29	V3-V4	Collado 2018
SRR5205400	SRP097874P8S3L	P8S3L	Stimulated	Europe	Spain	Female	0	18-30	Adult	saliva	Illumina MiSeq	Unknown	Unknown	29	V3-V4	Collado 2018
SRR5205397	SRP097874P8S4E	P8S4E	Stimulated	Europe	Spain	Female	0	18-30	Adult	saliva	Illumina MiSeq	Unknown	Unknown	29	V3-V4	Collado 2018
SRR5205398	SRP097874P8S4L	P8S4L	Stimulated	Europe	Spain	Female	0	18-30	Adult	saliva	Illumina MiSeq	Unknown	Unknown	29	V3-V4	Collado 2018
SRR5205395	SRP097874P8S6E	P8S6E	Stimulated	Europe	Spain	Female	0	18-30	Adult	saliva	Illumina MiSeq	Unknown	Unknown	29	V3-V4	Collado 2018
SRR5205396	SRP097874P8S6L	P8S6L	Stimulated	Europe	Spain	Female	0	18-30	Adult	saliva	Illumina MiSeq	Unknown	Unknown	29	V3-V4	Collado 2018
SRR5205367	SRP097874P8W	P8W	Stimulated	Europe	Spain	Female	0	18-30	Adult	saliva	Illumina MiSeq	Unknown	Unknown	29	V3-V4	Collado 2018
SRR5205376	SRP097874P9B	P9B	Stimulated	Europe	Spain	Female	0	18-30	Adult	saliva	Illumina MiSeq	Unknown	Unknown	29	V3-V4	Collado 2018
SRR5205393	SRP097874P9S1E	P9S1E	Stimulated	Europe	Spain	Female	0	18-30	Adult	saliva	Illumina MiSeq	Unknown	Unknown	29	V3-V4	Collado 2018
SRR5205392	SRP097874P9S1L	P9S1L	Stimulated	Europe	Spain	Female	0	18-30	Adult	saliva	Illumina MiSeq	Unknown	Unknown	29	V3-V4	Collado 2018
SRR5205390	SRP097874P9S3E	P9S3E	Stimulated	Europe	Spain	Female	0	18-30	Adult	saliva	Illumina MiSeq	Unknown	Unknown	29	V3-V4	Collado 2018
SRR5205389	SRP097874P9S3L	P9S3L	Stimulated	Europe	Spain	Female	0	18-30	Adult	saliva	Illumina MiSeq	Unknown	Unknown	29	V3-V4	Collado 2018
SRR5205388	SRP097874P9S4E	P9S4E	Stimulated	Europe	Spain	Female	0	18-30	Adult	saliva	Illumina MiSeq	Unknown	Unknown	29	V3-V4	Collado 2018
SRR5205387	SRP097874P9S4L	P9S4L	Stimulated	Europe	Spain	Female	0	18-30	Adult	saliva	Illumina MiSeq	Unknown	Unknown	29	V3-V4	Collado 2018
SRR5205386	SRP097874P9S6E	P9S6E	Stimulated	Europe	Spain	Female	0	18-30	Adult	saliva	Illumina MiSeq	Unknown	Unknown	29	V3-V4	Collado 2018
SRR5205385	SRP097874P9S6L	P9S6L	Stimulated	Europe	Spain	Female	0	18-30	Adult	saliva	Illumina MiSeq	Unknown	Unknown	29	V3-V4	Collado 2018
SRR5205366	SRP097874P9W	P9W	Stimulated	Europe	Spain	Female	0	18-30	Adult	saliva	Illumina MiSeq	Unknown	Unknown	29	V3-V4	Collado 2018
SRR10958626	SRP244387SAL001	SAL001	Stimulated	NorthAmerica	NewYork	Unknown	0	Unknown	Adult	saliva	Illumina MiSeq	No	Unknown	17	V3-V4	Pushalkar 2020
SRR10958625	SRP244387SAL002	SAL002	Stimulated	NorthAmerica	NewYork	Unknown	0	Unknown	Adult	saliva	Illumina MiSeq	No	Unknown	17	V3-V4	Pushalkar 2020
SRR10958595	SRP244387SAL003	SAL003	Stimulated	NorthAmerica	NewYork	Unknown	0	Unknown	Adult	saliva	Illumina MiSeq	No	Unknown	17	V3-V4	Pushalkar 2020
SRR10958584	SRP244387SAL004	SAL004	Stimulated	NorthAmerica	NewYork	Unknown	0	Unknown	Adult	saliva	Illumina MiSeq	No	Unknown	17	V3-V4	Pushalkar 2020
SRR10958573	SRP244387SAL005	SAL005	Stimulated	NorthAmerica	NewYork	Unknown	0	Unknown	Adult	saliva	Illumina MiSeq	No	Unknown	17	V3-V4	Pushalkar 2020
SRR10958562	SRP244387SAL006	SAL006	Stimulated	NorthAmerica	NewYork	Unknown	0	Unknown	Adult	saliva	Illumina MiSeq	Yes	Unknown	17	V3-V4	Pushalkar 2020
SRR10958551	SRP244387SAL007	SAL007	Stimulated	NorthAmerica	NewYork	Unknown	0	Unknown	Adult	saliva	Illumina MiSeq	No	Unknown	17	V3-V4	Pushalkar 2020
SRR10958540	SRP244387SAL008	SAL008	Stimulated	NorthAmerica	NewYork	Unknown	0	Unknown	Adult	saliva	Illumina MiSeq	No	Unknown	17	V3-V4	Pushalkar 2020
SRR10958529	SRP244387SAL009	SAL009	Stimulated	NorthAmerica	NewYork	Unknown	0	Unknown	Adult	saliva	Illumina MiSeq	Yes	Unknown	17	V3-V4	Pushalkar 2020
SRR10958518	SRP244387SAL010	SAL010	Stimulated	NorthAmerica	NewYork	Unknown	0	Unknown	Adult	saliva	Illumina MiSeq	Yes	Unknown	17	V3-V4	Pushalkar 2020
SRR10958624	SRP244387SAL011	SAL011	Stimulated	NorthAmerica	NewYork	Unknown	0	Unknown	Adult	saliva	Illumina MiSeq	Yes	Unknown	17	V3-V4	Pushalkar 2020
SRR10958613	SRP244387SAL012	SAL012	Stimulated	NorthAmerica	NewYork	Unknown	0	Unknown	Adult	saliva	Illumina MiSeq	Yes	Unknown	17	V3-V4	Pushalkar 2020
SRR10958603	SRP244387SAL013	SAL013	Stimulated	NorthAmerica	NewYork	Unknown	0	Unknown	Adult	saliva	Illumina MiSeq	Yes	Unknown	17	V3-V4	Pushalkar 2020
SRR10958602	SRP244387SAL014	SAL014	Stimulated	NorthAmerica	NewYork	Unknown	0	Unknown	Adult	saliva	Illumina MiSeq	Yes	Unknown	17	V3-V4	Pushalkar 2020
SRR10958601	SRP244387SAL015	SAL015	Stimulated	NorthAmerica	NewYork	Unknown	0	Unknown	Adult	saliva	Illumina MiSeq	Yes	Unknown	17	V3-V4	Pushalkar 2020
SRR10958600	SRP244387SAL016	SAL016	Stimulated	NorthAmerica	NewYork	Unknown	0	Unknown	Adult	saliva	Illumina MiSeq	Yes	Unknown	17	V3-V4	Pushalkar 2020
SRR10958599	SRP244387SAL017	SAL017	Stimulated	NorthAmerica	NewYork	Unknown	0	Unknown	Adult	saliva	Illumina MiSeq	Yes	Unknown	17	V3-V4	Pushalkar 2020
SRR10958598	SRP244387SAL018	SAL018	Stimulated	NorthAmerica	NewYork	Unknown	0	Unknown	Adult	saliva	Illumina MiSeq	Yes	Unknown	17	V3-V4	Pushalkar 2020
SRR10958597	SRP244387SAL019	SAL019	Stimulated	NorthAmerica	NewYork	Unknown	0	Unknown	Adult	saliva	Illumina MiSeq	Yes	Unknown	17	V3-V4	Pushalkar 2020
SRR10958596	SRP244387SAL020	SAL020	Stimulated	NorthAmerica	NewYork	Unknown	0	Unknown	Adult	saliva	Illumina MiSeq	Yes	Unknown	17	V3-V4	Pushalkar 2020
SRR10958594	SRP244387SAL021	SAL021	Stimulated	NorthAmerica	NewYork	Unknown	0	Unknown	Adult	saliva	Illumina MiSeq	Yes	Unknown	17	V3-V4	Pushalkar 2020
SRR10958593	SRP244387SAL022	SAL022	Stimulated	NorthAmerica	NewYork	Unknown	0	Unknown	Adult	saliva	Illumina MiSeq	Yes	Unknown	17	V3-V4	Pushalkar 2020
SRR10958592	SRP244387SAL023	SAL023	Stimulated	NorthAmerica	NewYork	Unknown	0	Unknown	Adult	saliva	Illumina MiSeq	Yes	Unknown	17	V3-V4	Pushalkar 2020
SRR10958591	SRP244387SAL024	SAL024	Stimulated	NorthAmerica	NewYork	Unknown	0	Unknown	Adult	saliva	Illumina MiSeq	Yes	Unknown	17	V3-V4	Pushalkar 2020
SRR10958590	SRP244387SAL025	SAL025	Stimulated	NorthAmerica	NewYork	Unknown	0	Unknown	Adult	saliva	Illumina MiSeq	No	Unknown	17	V3-V4	Pushalkar 2020
SRR10958589	SRP244387SAL026	SAL026	Stimulated	NorthAmerica	NewYork	Unknown	0	Unknown	Adult	saliva	Illumina MiSeq	No	Unknown	17	V3-V4	Pushalkar 2020
SRR10958588	SRP244387SAL027	SAL027	Stimulated	NorthAmerica	NewYork	Unknown	0	Unknown	Adult	saliva	Illumina MiSeq	No	Unknown	17	V3-V4	Pushalkar 2020
SRR10958587	SRP244387SAL028	SAL028	Stimulated	NorthAmerica	NewYork	Unknown	0	Unknown	Adult	saliva	Illumina MiSeq	Yes	Unknown	17	V3-V4	Pushalkar 2020
SRR10958586	SRP244387SAL029	SAL029	Stimulated	NorthAmerica	NewYork	Unknown	0	Unknown	Adult	saliva	Illumina MiSeq	Yes	Unknown	17	V3-V4	Pushalkar 2020
SRR10958585	SRP244387SAL030	SAL030	Stimulated	NorthAmerica	NewYork	Unknown	0	Unknown	Adult	saliva	Illumina MiSeq	Yes	Unknown	17	V3-V4	Pushalkar 2020
SRR10958583	SRP244387SAL031	SAL031	Stimulated	NorthAmerica	NewYork	Unknown	0	Unknown	Adult	saliva	Illumina MiSeq	No	Unknown	17	V3-V4	Pushalkar 2020
SRR10958582	SRP244387SAL032	SAL032	Stimulated	NorthAmerica	NewYork	Unknown	0	Unknown	Adult	saliva	Illumina MiSeq	No	Unknown	17	V3-V4	Pushalkar 2020
SRR10958581	SRP244387SAL033	SAL033	Stimulated	NorthAmerica	NewYork	Unknown	0	Unknown	Adult	saliva	Illumina MiSeq	No	Unknown	17	V3-V4	Pushalkar 2020
SRR10958580	SRP244387SAL034	SAL034	Stimulated	NorthAmerica	NewYork	Unknown	0	Unknown	Adult	saliva	Illumina MiSeq	Yes	Unknown	17	V3-V4	Pushalkar 2020
SRR10958579	SRP244387SAL035	SAL035	Stimulated	NorthAmerica	NewYork	Unknown	0	Unknown	Adult	saliva	Illumina MiSeq	Yes	Unknown	17	V3-V4	Pushalkar 2020
SRR10958578	SRP244387SAL036	SAL036	Stimulated	NorthAmerica	NewYork	Unknown	0	Unknown	Adult	saliva	Illumina MiSeq	Yes	Unknown	17	V3-V4	Pushalkar 2020
SRR10958577	SRP244387SAL037	SAL037	Stimulated	NorthAmerica	NewYork	Unknown	0	Unknown	Adult	saliva	Illumina MiSeq	Yes	Unknown	17	V3-V4	Pushalkar 2020
SRR10958576	SRP244387SAL038	SAL038	Stimulated	NorthAmerica	NewYork	Unknown	0	Unknown	Adult	saliva	Illumina MiSeq	Yes	Unknown	17	V3-V4	Pushalkar 2020
SRR10958575	SRP244387SAL039	SAL039	Stimulated	NorthAmerica	NewYork	Unknown	0	Unknown	Adult	saliva	Illumina MiSeq	Yes	Unknown	17	V3-V4	Pushalkar 2020
SRR10958574	SRP244387SAL040	SAL040	Stimulated	NorthAmerica	NewYork	Unknown	0	Unknown	Adult	saliva	Illumina MiSeq	Yes	Unknown	17	V3-V4	Pushalkar 2020
SRR10958572	SRP244387SAL041	SAL041	Stimulated	NorthAmerica	NewYork	Unknown	0	Unknown	Adult	saliva	Illumina MiSeq	Yes	Unknown	17	V3-V4	Pushalkar 2020
SRR10958571	SRP244387SAL042	SAL042	Stimulated	NorthAmerica	NewYork	Unknown	0	Unknown	Adult	saliva	Illumina MiSeq	Yes	Unknown	17	V3-V4	Pushalkar 2020
SRR10958570	SRP244387SAL043	SAL043	Stimulated	NorthAmerica	NewYork	Unknown	0	Unknown	Adult	saliva	Illumina MiSeq	Yes	Unknown	17	V3-V4	Pushalkar 2020
SRR10958569	SRP244387SAL044	SAL044	Stimulated	NorthAmerica	NewYork	Unknown	0	Unknown	Adult	saliva	Illumina MiSeq	Yes	Unknown	17	V3-V4	Pushalkar 2020
SRR10958568	SRP244387SAL045	SAL045	Stimulated	NorthAmerica	NewYork	Unknown	0	Unknown	Adult	saliva	Illumina MiSeq	Yes	Unknown	17	V3-V4	Pushalkar 2020
SRR10958567	SRP244387SAL046	SAL046	Stimulated	NorthAmerica	NewYork	Unknown	0	Unknown	Adult	saliva	Illumina MiSeq	Yes	Unknown	17	V3-V4	Pushalkar 2020
SRR10958566	SRP244387SAL047	SAL047	Stimulated	NorthAmerica	NewYork	Unknown	0	Unknown	Adult	saliva	Illumina MiSeq	No	Unknown	17	V3-V4	Pushalkar 2020
SRR10958565	SRP244387SAL048	SAL048	Stimulated	NorthAmerica	NewYork	Unknown	0	Unknown	Adult	saliva	Illumina MiSeq	No	Unknown	17	V3-V4	Pushalkar 2020
SRR10958564	SRP244387SAL049	SAL049	Stimulated	NorthAmerica	NewYork	Unknown	0	Unknown	Adult	saliva	Illumina MiSeq	Yes	Unknown	17	V3-V4	Pushalkar 2020
SRR10958563	SRP244387SAL050	SAL050	Stimulated	NorthAmerica	NewYork	Unknown	0	Unknown	Adult	saliva	Illumina MiSeq	No	Unknown	17	V3-V4	Pushalkar 2020
SRR10958561	SRP244387SAL051	SAL051	Stimulated	NorthAmerica	NewYork	Unknown	0	Unknown	Adult	saliva	Illumina MiSeq	No	Unknown	17	V3-V4	Pushalkar 2020
SRR10958560	SRP244387SAL052	SAL052	Stimulated	NorthAmerica	NewYork	Unknown	0	Unknown	Adult	saliva	Illumina MiSeq	No	Unknown	17	V3-V4	Pushalkar 2020
SRR10958559	SRP244387SAL053	SAL053	Stimulated	NorthAmerica	NewYork	Unknown	0	Unknown	Adult	saliva	Illumina MiSeq	No	Unknown	17	V3-V4	Pushalkar 2020
SRR10958558	SRP244387SAL054	SAL054	Stimulated	NorthAmerica	NewYork	Unknown	0	Unknown	Adult	saliva	Illumina MiSeq	No	Unknown	17	V3-V4	Pushalkar 2020
SRR10958557	SRP244387SAL055	SAL055	Stimulated	NorthAmerica	NewYork	Unknown	0	Unknown	Adult	saliva	Illumina MiSeq	Yes	Unknown	17	V3-V4	Pushalkar 2020
SRR10958556	SRP244387SAL056	SAL056	Stimulated	NorthAmerica	NewYork	Unknown	0	Unknown	Adult	saliva	Illumina MiSeq	No	Unknown	17	V3-V4	Pushalkar 2020
SRR10958555	SRP244387SAL057	SAL057	Stimulated	NorthAmerica	NewYork	Unknown	0	Unknown	Adult	saliva	Illumina MiSeq	No	Unknown	17	V3-V4	Pushalkar 2020
SRR10958554	SRP244387SAL058	SAL058	Stimulated	NorthAmerica	NewYork	Unknown	0	Unknown	Adult	saliva	Illumina MiSeq	No	Unknown	17	V3-V4	Pushalkar 2020
SRR10958553	SRP244387SAL059	SAL059	Stimulated	NorthAmerica	NewYork	Unknown	0	Unknown	Adult	saliva	Illumina MiSeq	Yes	Unknown	17	V3-V4	Pushalkar 2020
SRR10958552	SRP244387SAL060	SAL060	Stimulated	NorthAmerica	NewYork	Unknown	0	Unknown	Adult	saliva	Illumina MiSeq	No	Unknown	17	V3-V4	Pushalkar 2020
SRR10958550	SRP244387SAL061	SAL061	Stimulated	NorthAmerica	NewYork	Unknown	0	Unknown	Adult	saliva	Illumina MiSeq	Yes	Unknown	17	V3-V4	Pushalkar 2020
SRR10958549	SRP244387SAL062	SAL062	Stimulated	NorthAmerica	NewYork	Unknown	0	Unknown	Adult	saliva	Illumina MiSeq	Yes	Unknown	17	V3-V4	Pushalkar 2020
SRR10958548	SRP244387SAL063	SAL063	Stimulated	NorthAmerica	NewYork	Unknown	0	Unknown	Adult	saliva	Illumina MiSeq	No	Unknown	17	V3-V4	Pushalkar 2020
SRR10958547	SRP244387SAL064	SAL064	Stimulated	NorthAmerica	NewYork	Unknown	0	Unknown	Adult	saliva	Illumina MiSeq	Yes	Unknown	17	V3-V4	Pushalkar 2020
SRR10958546	SRP244387SAL065	SAL065	Stimulated	NorthAmerica	NewYork	Unknown	0	Unknown	Adult	saliva	Illumina MiSeq	No	Unknown	17	V3-V4	Pushalkar 2020
SRR10958545	SRP244387SAL066	SAL066	Stimulated	NorthAmerica	NewYork	Unknown	0	Unknown	Adult	saliva	Illumina MiSeq	No	Unknown	17	V3-V4	Pushalkar 2020
SRR10958544	SRP244387SAL067	SAL067	Stimulated	NorthAmerica	NewYork	Unknown	0	Unknown	Adult	saliva	Illumina MiSeq	No	Unknown	17	V3-V4	Pushalkar 2020
SRR10958543	SRP244387SAL068	SAL068	Stimulated	NorthAmerica	NewYork	Unknown	0	Unknown	Adult	saliva	Illumina MiSeq	Yes	Unknown	17	V3-V4	Pushalkar 2020
SRR10958542	SRP244387SAL069	SAL069	Stimulated	NorthAmerica	NewYork	Unknown	0	Unknown	Adult	saliva	Illumina MiSeq	Yes	Unknown	17	V3-V4	Pushalkar 2020
SRR10958541	SRP244387SAL070	SAL070	Stimulated	NorthAmerica	NewYork	Unknown	0	Unknown	Adult	saliva	Illumina MiSeq	Yes	Unknown	17	V3-V4	Pushalkar 2020
SRR10958539	SRP244387SAL071	SAL071	Stimulated	NorthAmerica	NewYork	Unknown	0	Unknown	Adult	saliva	Illumina MiSeq	Yes	Unknown	17	V3-V4	Pushalkar 2020
SRR10958538	SRP244387SAL072	SAL072	Stimulated	NorthAmerica	NewYork	Unknown	0	Unknown	Adult	saliva	Illumina MiSeq	Yes	Unknown	17	V3-V4	Pushalkar 2020
SRR10958537	SRP244387SAL073	SAL073	Stimulated	NorthAmerica	NewYork	Unknown	0	Unknown	Adult	saliva	Illumina MiSeq	Yes	Unknown	17	V3-V4	Pushalkar 2020
SRR10958536	SRP244387SAL074	SAL074	Stimulated	NorthAmerica	NewYork	Unknown	0	Unknown	Adult	saliva	Illumina MiSeq	Yes	Unknown	17	V3-V4	Pushalkar 2020
SRR10958535	SRP244387SAL075	SAL075	Stimulated	NorthAmerica	NewYork	Unknown	0	Unknown	Adult	saliva	Illumina MiSeq	Yes	Unknown	17	V3-V4	Pushalkar 2020
SRR10958534	SRP244387SAL076	SAL076	Stimulated	NorthAmerica	NewYork	Unknown	0	Unknown	Adult	saliva	Illumina MiSeq	Yes	Unknown	17	V3-V4	Pushalkar 2020
SRR10958533	SRP244387SAL077	SAL077	Stimulated	NorthAmerica	NewYork	Unknown	0	Unknown	Adult	saliva	Illumina MiSeq	Yes	Unknown	17	V3-V4	Pushalkar 2020
SRR10958532	SRP244387SAL078	SAL078	Stimulated	NorthAmerica	NewYork	Unknown	0	Unknown	Adult	saliva	Illumina MiSeq	Yes	Unknown	17	V3-V4	Pushalkar 2020
SRR10958531	SRP244387SAL079	SAL079	Stimulated	NorthAmerica	NewYork	Unknown	0	Unknown	Adult	saliva	Illumina MiSeq	Yes	Unknown	17	V3-V4	Pushalkar 2020
SRR10958530	SRP244387SAL080	SAL080	Stimulated	NorthAmerica	NewYork	Unknown	0	Unknown	Adult	saliva	Illumina MiSeq	Yes	Unknown	17	V3-V4	Pushalkar 2020
SRR10958528	SRP244387SAL081	SAL081	Stimulated	NorthAmerica	NewYork	Unknown	0	Unknown	Adult	saliva	Illumina MiSeq	Yes	Unknown	17	V3-V4	Pushalkar 2020
SRR10958527	SRP244387SAL082	SAL082	Stimulated	NorthAmerica	NewYork	Unknown	0	Unknown	Adult	saliva	Illumina MiSeq	Yes	Unknown	17	V3-V4	Pushalkar 2020
SRR10958526	SRP244387SAL083	SAL083	Stimulated	NorthAmerica	NewYork	Unknown	0	Unknown	Adult	saliva	Illumina MiSeq	Yes	Unknown	17	V3-V4	Pushalkar 2020
SRR10958525	SRP244387SAL084	SAL084	Stimulated	NorthAmerica	NewYork	Unknown	0	Unknown	Adult	saliva	Illumina MiSeq	Yes	Unknown	17	V3-V4	Pushalkar 2020
SRR10958524	SRP244387SAL085	SAL085	Stimulated	NorthAmerica	NewYork	Unknown	0	Unknown	Adult	saliva	Illumina MiSeq	Yes	Unknown	17	V3-V4	Pushalkar 2020
SRR10958523	SRP244387SAL086	SAL086	Stimulated	NorthAmerica	NewYork	Unknown	0	Unknown	Adult	saliva	Illumina MiSeq	Yes	Unknown	17	V3-V4	Pushalkar 2020
SRR10958522	SRP244387SAL087	SAL087	Stimulated	NorthAmerica	NewYork	Unknown	0	Unknown	Adult	saliva	Illumina MiSeq	Yes	Unknown	17	V3-V4	Pushalkar 2020
SRR10958521	SRP244387SAL088	SAL088	Stimulated	NorthAmerica	NewYork	Unknown	0	Unknown	Adult	saliva	Illumina MiSeq	No	Unknown	17	V3-V4	Pushalkar 2020
SRR10958520	SRP244387SAL089	SAL089	Stimulated	NorthAmerica	NewYork	Unknown	0	Unknown	Adult	saliva	Illumina MiSeq	No	Unknown	17	V3-V4	Pushalkar 2020
SRR10958519	SRP244387SAL090	SAL090	Stimulated	NorthAmerica	NewYork	Unknown	0	Unknown	Adult	saliva	Illumina MiSeq	Yes	Unknown	17	V3-V4	Pushalkar 2020
SRR10958517	SRP244387SAL091	SAL091	Stimulated	NorthAmerica	NewYork	Unknown	0	Unknown	Adult	saliva	Illumina MiSeq	No	Unknown	17	V3-V4	Pushalkar 2020
SRR10958516	SRP244387SAL092	SAL092	Stimulated	NorthAmerica	NewYork	Unknown	0	Unknown	Adult	saliva	Illumina MiSeq	Yes	Unknown	17	V3-V4	Pushalkar 2020
SRR10958515	SRP244387SAL094	SAL094	Stimulated	NorthAmerica	NewYork	Unknown	0	Unknown	Adult	saliva	Illumina MiSeq	No	Unknown	17	V3-V4	Pushalkar 2020
SRR10958514	SRP244387SAL095	SAL095	Stimulated	NorthAmerica	NewYork	Unknown	0	Unknown	Adult	saliva	Illumina MiSeq	No	Unknown	17	V3-V4	Pushalkar 2020
SRR10958513	SRP244387SAL096	SAL096	Stimulated	NorthAmerica	NewYork	Unknown	0	Unknown	Adult	saliva	Illumina MiSeq	Yes	Unknown	17	V3-V4	Pushalkar 2020
SRR10958512	SRP244387SAL097	SAL097	Stimulated	NorthAmerica	NewYork	Unknown	0	Unknown	Adult	saliva	Illumina MiSeq	No	Unknown	17	V3-V4	Pushalkar 2020
SRR10958511	SRP244387SAL098	SAL098	Stimulated	NorthAmerica	NewYork	Unknown	0	Unknown	Adult	saliva	Illumina MiSeq	Yes	Unknown	17	V3-V4	Pushalkar 2020
SRR10958510	SRP244387SAL099	SAL099	Stimulated	NorthAmerica	NewYork	Unknown	0	Unknown	Adult	saliva	Illumina MiSeq	No	Unknown	17	V3-V4	Pushalkar 2020
SRR10958509	SRP244387SAL100	SAL100	Stimulated	NorthAmerica	NewYork	Unknown	0	Unknown	Adult	saliva	Illumina MiSeq	No	Unknown	17	V3-V4	Pushalkar 2020
SRR10958508	SRP244387SAL101	SAL101	Stimulated	NorthAmerica	NewYork	Unknown	0	Unknown	Adult	saliva	Illumina MiSeq	No	Unknown	17	V3-V4	Pushalkar 2020
SRR10958623	SRP244387SAL102	SAL102	Stimulated	NorthAmerica	NewYork	Unknown	0	Unknown	Adult	saliva	Illumina MiSeq	No	Unknown	17	V3-V4	Pushalkar 2020
SRR10958622	SRP244387SAL103	SAL103	Stimulated	NorthAmerica	NewYork	Unknown	0	Unknown	Adult	saliva	Illumina MiSeq	No	Unknown	17	V3-V4	Pushalkar 2020
SRR10958621	SRP244387SAL104	SAL104	Stimulated	NorthAmerica	NewYork	Unknown	0	Unknown	Adult	saliva	Illumina MiSeq	Yes	Unknown	17	V3-V4	Pushalkar 2020
SRR10958620	SRP244387SAL105	SAL105	Stimulated	NorthAmerica	NewYork	Unknown	0	Unknown	Adult	saliva	Illumina MiSeq	Yes	Unknown	17	V3-V4	Pushalkar 2020
SRR10958619	SRP244387SAL106	SAL106	Stimulated	NorthAmerica	NewYork	Unknown	0	Unknown	Adult	saliva	Illumina MiSeq	Yes	Unknown	17	V3-V4	Pushalkar 2020
SRR10958618	SRP244387SAL107	SAL107	Stimulated	NorthAmerica	NewYork	Unknown	0	Unknown	Adult	saliva	Illumina MiSeq	Yes	Unknown	17	V3-V4	Pushalkar 2020
SRR10958617	SRP244387SAL108	SAL108	Stimulated	NorthAmerica	NewYork	Unknown	0	Unknown	Adult	saliva	Illumina MiSeq	Yes	Unknown	17	V3-V4	Pushalkar 2020
SRR10958616	SRP244387SAL109	SAL109	Stimulated	NorthAmerica	NewYork	Unknown	0	Unknown	Adult	saliva	Illumina MiSeq	Yes	Unknown	17	V3-V4	Pushalkar 2020
SRR10958615	SRP244387SAL110	SAL110	Stimulated	NorthAmerica	NewYork	Unknown	0	Unknown	Adult	saliva	Illumina MiSeq	Yes	Unknown	17	V3-V4	Pushalkar 2020
SRR10958614	SRP244387SAL111	SAL111	Stimulated	NorthAmerica	NewYork	Unknown	0	Unknown	Adult	saliva	Illumina MiSeq	Yes	Unknown	17	V3-V4	Pushalkar 2020
SRR10958612	SRP244387SAL112	SAL112	Stimulated	NorthAmerica	NewYork	Unknown	0	Unknown	Adult	saliva	Illumina MiSeq	Yes	Unknown	17	V3-V4	Pushalkar 2020
SRR10958611	SRP244387SAL113	SAL113	Stimulated	NorthAmerica	NewYork	Unknown	0	Unknown	Adult	saliva	Illumina MiSeq	Yes	Unknown	17	V3-V4	Pushalkar 2020
SRR10958610	SRP244387SAL114	SAL114	Stimulated	NorthAmerica	NewYork	Unknown	0	Unknown	Adult	saliva	Illumina MiSeq	Yes	Unknown	17	V3-V4	Pushalkar 2020
SRR10958609	SRP244387SAL115	SAL115	Stimulated	NorthAmerica	NewYork	Unknown	0	Unknown	Adult	saliva	Illumina MiSeq	Yes	Unknown	17	V3-V4	Pushalkar 2020
SRR10958608	SRP244387SAL116	SAL116	Stimulated	NorthAmerica	NewYork	Unknown	0	Unknown	Adult	saliva	Illumina MiSeq	Yes	Unknown	17	V3-V4	Pushalkar 2020
SRR10958607	SRP244387SAL117	SAL117	Stimulated	NorthAmerica	NewYork	Unknown	0	Unknown	Adult	saliva	Illumina MiSeq	Yes	Unknown	17	V3-V4	Pushalkar 2020
SRR10958606	SRP244387SAL118	SAL118	Stimulated	NorthAmerica	NewYork	Unknown	0	Unknown	Adult	saliva	Illumina MiSeq	Yes	Unknown	17	V3-V4	Pushalkar 2020
SRR10958605	SRP244387SAL119	SAL119	Stimulated	NorthAmerica	NewYork	Unknown	0	Unknown	Adult	saliva	Illumina MiSeq	Yes	Unknown	17	V3-V4	Pushalkar 2020
SRR10958604	SRP244387SAL120	SAL120	Stimulated	NorthAmerica	NewYork	Unknown	0	Unknown	Adult	saliva	Illumina MiSeq	Yes	Unknown	17	V3-V4	Pushalkar 2020
ERR843805	ERP005014S3.01	S3	Stimulated	Europe	UK	Male	62	50+	Adult	saliva	Illumina MiSeq	No	Unknown	26	V3-V4	Cameron 2015
ERR843806	ERP006024S3.02	S3	Stimulated	Europe	UK	Male	62	50+	Adult	saliva	Illumina MiSeq	No	Unknown	26	V3-V4	Cameron 2015
ERR843807	ERP007034S3.03	S3	Stimulated	Europe	UK	Male	62	50+	Adult	saliva	Illumina MiSeq	No	Unknown	26	V3-V4	Cameron 2015
ERR843808	ERP008044S3.04	S3	Stimulated	Europe	UK	Male	62	50+	Adult	saliva	Illumina MiSeq	No	Unknown	26	V3-V4	Cameron 2015
ERR843809	ERP009054S3.05	S3	Stimulated	Europe	UK	Male	62	50+	Adult	saliva	Illumina MiSeq	No	Unknown	26	V3-V4	Cameron 2015
ERR843810	ERP010064S3.06	S3	Stimulated	Europe	UK	Male	62	50+	Adult	saliva	Illumina MiSeq	No	Unknown	26	V3-V4	Cameron 2015
ERR843811	ERP011074S3.07	S3	Stimulated	Europe	UK	Male	62	50+	Adult	saliva	Illumina MiSeq	No	Unknown	26	V3-V4	Cameron 2015
ERR843812	ERP012014S4.01	S4	Stimulated	Europe	UK	Female	52	50+	Adult	saliva	Illumina MiSeq	No	Unknown	26	V3-V4	Cameron 2015
ERR843813	ERP013024S4.02	S4	Stimulated	Europe	UK	Female	52	50+	Adult	saliva	Illumina MiSeq	No	Unknown	26	V3-V4	Cameron 2015
ERR843814	ERP014034S4.03	S4	Stimulated	Europe	UK	Female	52	50+	Adult	saliva	Illumina MiSeq	No	Unknown	26	V3-V4	Cameron 2015
ERR843815	ERP015044S4.04	S4	Stimulated	Europe	UK	Female	52	50+	Adult	saliva	Illumina MiSeq	No	Unknown	26	V3-V4	Cameron 2015
ERR843816	ERP016054S4.05	S4	Stimulated	Europe	UK	Female	52	50+	Adult	saliva	Illumina MiSeq	No	Unknown	26	V3-V4	Cameron 2015
ERR843817	ERP017064S4.06	S4	Stimulated	Europe	UK	Female	52	50+	Adult	saliva	Illumina MiSeq	No	Unknown	26	V3-V4	Cameron 2015
ERR843819	ERP019014S5.01	S5	Stimulated	Europe	UK	Male	31	31-50	Adult	saliva	Illumina MiSeq	No	Unknown	26	V3-V4	Cameron 2015
ERR843820	ERP020024S5.02	S5	Stimulated	Europe	UK	Male	31	31-50	Adult	saliva	Illumina MiSeq	No	Unknown	26	V3-V4	Cameron 2015
ERR843821	ERP021034S5.03	S5	Stimulated	Europe	UK	Male	31	31-50	Adult	saliva	Illumina MiSeq	No	Unknown	26	V3-V4	Cameron 2015
ERR843822	ERP022044S5.04	S5	Stimulated	Europe	UK	Male	31	31-50	Adult	saliva	Illumina MiSeq	No	Unknown	26	V3-V4	Cameron 2015
ERR843823	ERP023054S5.05	S5	Stimulated	Europe	UK	Male	31	31-50	Adult	saliva	Illumina MiSeq	No	Unknown	26	V3-V4	Cameron 2015
ERR843825	ERP025074S5.07	S5	Stimulated	Europe	UK	Male	31	31-50	Adult	saliva	Illumina MiSeq	No	Unknown	26	V3-V4	Cameron 2015
ERR843827	ERP27024S12.02	S12	Stimulated	Europe	UK	Female	51	50+	Adult	saliva	Illumina MiSeq	No	Unknown	26	V3-V4	Cameron 2015
ERR843828	ERP28034S12.03	S12	Stimulated	Europe	UK	Female	51	50+	Adult	saliva	Illumina MiSeq	No	Unknown	26	V3-V4	Cameron 2015
ERR843829	ERP29044S12.04	S12	Stimulated	Europe	UK	Female	51	50+	Adult	saliva	Illumina MiSeq	No	Unknown	26	V3-V4	Cameron 2015
ERR843831	ERP31064S12.06	S12	Stimulated	Europe	UK	Female	51	50+	Adult	saliva	Illumina MiSeq	No	Unknown	26	V3-V4	Cameron 2015
ERR843832	ERP32074S12.07	S12	Stimulated	Europe	UK	Female	51	50+	Adult	saliva	Illumina MiSeq	No	Unknown	26	V3-V4	Cameron 2015
ERR843833	ERP33014S26.01	S26	Stimulated	Europe	UK	Female	31	31-50	Adult	saliva	Illumina MiSeq	No	Unknown	26	V3-V4	Cameron 2015
ERR843834	ERP34024S26.02	S26	Stimulated	Europe	UK	Female	31	31-50	Adult	saliva	Illumina MiSeq	No	Unknown	26	V3-V4	Cameron 2015
ERR843835	ERP35034S26.03	S26	Stimulated	Europe	UK	Female	31	31-50	Adult	saliva	Illumina MiSeq	No	Unknown	26	V3-V4	Cameron 2015
ERR843836	ERP36044S26.04	S26	Stimulated	Europe	UK	Female	31	31-50	Adult	saliva	Illumina MiSeq	No	Unknown	26	V3-V4	Cameron 2015
ERR843838	ERP38064S26.06	S26	Stimulated	Europe	UK	Female	31	31-50	Adult	saliva	Illumina MiSeq	No	Unknown	26	V3-V4	Cameron 2015
ERR843839	ERP39074S26.07	S26	Stimulated	Europe	UK	Female	31	31-50	Adult	saliva	Illumina MiSeq	No	Unknown	26	V3-V4	Cameron 2015
ERR843840	ERP40014S35.01	S35	Stimulated	Europe	UK	Male	52	50+	Adult	saliva	Illumina MiSeq	No	Unknown	26	V3-V4	Cameron 2015
ERR843842	ERP42034S35.03	S35	Stimulated	Europe	UK	Male	52	50+	Adult	saliva	Illumina MiSeq	No	Unknown	26	V3-V4	Cameron 2015
ERR843843	ERP43044S35.04	S35	Stimulated	Europe	UK	Male	52	50+	Adult	saliva	Illumina MiSeq	No	Unknown	26	V3-V4	Cameron 2015
ERR843844	ERP44054S35.05	S35	Stimulated	Europe	UK	Male	52	50+	Adult	saliva	Illumina MiSeq	No	Unknown	26	V3-V4	Cameron 2015
ERR843845	ERP45064S35.06	S35	Stimulated	Europe	UK	Male	52	50+	Adult	saliva	Illumina MiSeq	No	Unknown	26	V3-V4	Cameron 2015
ERR843846	ERP46074S35.07	S35	Stimulated	Europe	UK	Male	52	50+	Adult	saliva	Illumina MiSeq	No	Unknown	26	V3-V4	Cameron 2015
ERR843847	ERP47014S44.01	S44	Stimulated	Europe	UK	Male	64	50+	Adult	saliva	Illumina MiSeq	No	Unknown	26	V3-V4	Cameron 2015
ERR843848	ERP48024S44.02	S44	Stimulated	Europe	UK	Male	64	50+	Adult	saliva	Illumina MiSeq	No	Unknown	26	V3-V4	Cameron 2015
ERR843850	ERP50044S44.04	S44	Stimulated	Europe	UK	Male	64	50+	Adult	saliva	Illumina MiSeq	No	Unknown	26	V3-V4	Cameron 2015
ERR843851	ERP51054S44.05	S44	Stimulated	Europe	UK	Male	64	50+	Adult	saliva	Illumina MiSeq	No	Unknown	26	V3-V4	Cameron 2015
ERR843852	ERP52064S44.06	S44	Stimulated	Europe	UK	Male	64	50+	Adult	saliva	Illumina MiSeq	No	Unknown	26	V3-V4	Cameron 2015
ERR843854	ERP54014S48.01	S48	Stimulated	Europe	UK	Male	24	18-30	Adult	saliva	Illumina MiSeq	No	Unknown	26	V3-V4	Cameron 2015
ERR843855	ERP55024S48.02	S48	Stimulated	Europe	UK	Male	24	18-30	Adult	saliva	Illumina MiSeq	No	Unknown	26	V3-V4	Cameron 2015
ERR843856	ERP56034S48.03	S48	Stimulated	Europe	UK	Male	24	18-30	Adult	saliva	Illumina MiSeq	No	Unknown	26	V3-V4	Cameron 2015
ERR843857	ERP57044S48.04	S48	Stimulated	Europe	UK	Male	24	18-30	Adult	saliva	Illumina MiSeq	No	Unknown	26	V3-V4	Cameron 2015
ERR843858	ERP58054S48.05	S48	Stimulated	Europe	UK	Male	24	18-30	Adult	saliva	Illumina MiSeq	No	Unknown	26	V3-V4	Cameron 2015
ERR843859	ERP59064S48.06	S48	Stimulated	Europe	UK	Male	24	18-30	Adult	saliva	Illumina MiSeq	No	Unknown	26	V3-V4	Cameron 2015
ERR843860	ERP60074S48.07	S48	Stimulated	Europe	UK	Male	24	18-30	Adult	saliva	Illumina MiSeq	No	Unknown	26	V3-V4	Cameron 2015
ERR843861	ERP61014S55.01	S55	Stimulated	Europe	UK	Male	54	50+	Adult	saliva	Illumina MiSeq	No	Unknown	26	V3-V4	Cameron 2015
ERR843862	ERP62024S55.02	S55	Stimulated	Europe	UK	Male	54	50+	Adult	saliva	Illumina MiSeq	No	Unknown	26	V3-V4	Cameron 2015
ERR843863	ERP63034S55.03	S55	Stimulated	Europe	UK	Male	54	50+	Adult	saliva	Illumina MiSeq	No	Unknown	26	V3-V4	Cameron 2015
ERR843864	ERP64044S55.04	S55	Stimulated	Europe	UK	Male	54	50+	Adult	saliva	Illumina MiSeq	No	Unknown	26	V3-V4	Cameron 2015
ERR843865	ERP65054S55.05	S55	Stimulated	Europe	UK	Male	54	50+	Adult	saliva	Illumina MiSeq	No	Unknown	26	V3-V4	Cameron 2015
ERR843866	ERP66064S55.06	S55	Stimulated	Europe	UK	Male	54	50+	Adult	saliva	Illumina MiSeq	No	Unknown	26	V3-V4	Cameron 2015
ERR843868	ERP68014S71.01	S71	Stimulated	Europe	UK	Male	28	18-30	Adult	saliva	Illumina MiSeq	No	Unknown	26	V3-V4	Cameron 2015
ERR843869	ERP69024S71.02	S71	Stimulated	Europe	UK	Male	28	18-30	Adult	saliva	Illumina MiSeq	No	Unknown	26	V3-V4	Cameron 2015
ERR843870	ERP70034S71.03	S71	Stimulated	Europe	UK	Male	28	18-30	Adult	saliva	Illumina MiSeq	No	Unknown	26	V3-V4	Cameron 2015
ERR843871	ERP71044S71.04	S71	Stimulated	Europe	UK	Male	28	18-30	Adult	saliva	Illumina MiSeq	No	Unknown	26	V3-V4	Cameron 2015
ERR843872	ERP72054S71.05	S71	Stimulated	Europe	UK	Male	28	18-30	Adult	saliva	Illumina MiSeq	No	Unknown	26	V3-V4	Cameron 2015
ERR843873	ERP73064S71.06	S71	Stimulated	Europe	UK	Male	28	18-30	Adult	saliva	Illumina MiSeq	No	Unknown	26	V3-V4	Cameron 2015
ERR843874	ERP74074S71.07	S71	Stimulated	Europe	UK	Male	28	18-30	Adult	saliva	Illumina MiSeq	No	Unknown	26	V3-V4	Cameron 2015
SRR11487711	SRP255407A10	A10	Unstimulated	Europe	Portugal	Unknown	44	31-50	Adult	saliva	Illumina MiSeq	Unknown	Unknown	30	V3-V4	Relvas 2021
SRR11487777	SRP255407A20	A20	Unstimulated	Europe	Portugal	Unknown	42	31-50	Adult	saliva	Illumina MiSeq	Unknown	Unknown	30	V3-V4	Relvas 2021
SRR11487726	SRP255407A70	A70	Unstimulated	Europe	Portugal	Unknown	39	31-50	Adult	saliva	Illumina MiSeq	Unknown	Unknown	30	V3-V4	Relvas 2021
SRR11487788	SRP255417A01	A01	Unstimulated	Europe	Portugal	Unknown	38	31-50	Adult	saliva	Illumina MiSeq	Unknown	Unknown	30	V3-V4	Relvas 2021
SRR11487786	SRP255417A11	A11	Unstimulated	Europe	Portugal	Unknown	45	31-50	Adult	saliva	Illumina MiSeq	Unknown	Unknown	30	V3-V4	Relvas 2021
SRR11487775	SRP255417A21	A21	Unstimulated	Europe	Portugal	Unknown	39	31-50	Adult	saliva	Illumina MiSeq	Unknown	Unknown	30	V3-V4	Relvas 2021
SRR11487787	SRP255427A02	A02	Unstimulated	Europe	Portugal	Unknown	54	50+	Adult	saliva	Illumina MiSeq	Unknown	Unknown	30	V3-V4	Relvas 2021
SRR11487785	SRP255427A12	A12	Unstimulated	Europe	Portugal	Unknown	36	31-50	Adult	saliva	Illumina MiSeq	Unknown	Unknown	30	V3-V4	Relvas 2021
SRR11487784	SRP255437A13	A13	Unstimulated	Europe	Portugal	Unknown	38	31-50	Adult	saliva	Illumina MiSeq	Unknown	Unknown	30	V3-V4	Relvas 2021
SRR11487765	SRP255447A04	A04	Unstimulated	Europe	Portugal	Unknown	39	31-50	Adult	saliva	Illumina MiSeq	Unknown	Unknown	30	V3-V4	Relvas 2021
SRR11487783	SRP255447A14	A14	Unstimulated	Europe	Portugal	Unknown	39	31-50	Adult	saliva	Illumina MiSeq	Unknown	Unknown	30	V3-V4	Relvas 2021
SRR11487754	SRP255457A05	A05	Unstimulated	Europe	Portugal	Unknown	46	31-50	Adult	saliva	Illumina MiSeq	Unknown	Unknown	30	V3-V4	Relvas 2021
SRR11487720	SRP255457A75	A75	Unstimulated	Europe	Portugal	Unknown	35	31-50	Adult	saliva	Illumina MiSeq	Unknown	Unknown	30	V3-V4	Relvas 2021
SRR11487781	SRP255467A16	A16	Unstimulated	Europe	Portugal	Unknown	35	31-50	Adult	saliva	Illumina MiSeq	Unknown	Unknown	30	V3-V4	Relvas 2021
SRR11487732	SRP255477A07	A07	Unstimulated	Europe	Portugal	Unknown	57	50+	Adult	saliva	Illumina MiSeq	Unknown	Unknown	30	V3-V4	Relvas 2021
SRR11487727	SRP255497A69	A69	Unstimulated	Europe	Portugal	Unknown	40	31-50	Adult	saliva	Illumina MiSeq	Unknown	Unknown	30	V3-V4	Relvas 2021
SRR11487722	SRP255447A74	A74	Unstimulated	Europe	Portugal	Unknown	57	50+	Adult	saliva	Illumina MiSeq	Unknown	Unknown	30	V3-V4	Relvas 2021
SRR10318288	SRP226473HSMHC10	HSMHC10	Unstimulated	China	Beijing	Unknown	0	Unknown	Adult	saliva	Illumina MiSeq	Unknown	Unknown	Inferior4	V3-V4	Lin 2020
SRR10318356	SRP226473HSMHC11	HSMHC11	Unstimulated	China	Beijing	Unknown	0	Unknown	Adult	saliva	Illumina MiSeq	Unknown	Unknown	Inferior4	V3-V4	Lin 2020
SRR10318355	SRP226473HSMHC12	HSMHC12	Unstimulated	China	Beijing	Unknown	0	Unknown	Adult	saliva	Illumina MiSeq	Unknown	Unknown	Inferior4	V3-V4	Lin 2020
SRR10318354	SRP226473HSMHC13	HSMHC13	Unstimulated	China	Beijing	Unknown	0	Unknown	Adult	saliva	Illumina MiSeq	Unknown	Unknown	Inferior4	V3-V4	Lin 2020
SRR10318353	SRP226473HSMHC14	HSMHC14	Unstimulated	China	Beijing	Unknown	0	Unknown	Adult	saliva	Illumina MiSeq	Unknown	Unknown	Inferior4	V3-V4	Lin 2020
SRR10318358	SRP226473HSMHC1	HSMHC1	Unstimulated	China	Beijing	Unknown	0	Unknown	Adult	saliva	Illumina MiSeq	Unknown	Unknown	Inferior4	V3-V4	Lin 2020
SRR10318357	SRP226473HSMHC2	HSMHC2	Unstimulated	China	Beijing	Unknown	0	Unknown	Adult	saliva	Illumina MiSeq	Unknown	Unknown	Inferior4	V3-V4	Lin 2020
SRR10318346	SRP226473HSMHC3	HSMHC3	Unstimulated	China	Beijing	Unknown	0	Unknown	Adult	saliva	Illumina MiSeq	Unknown	Unknown	Inferior4	V3-V4	Lin 2020
SRR10318335	SRP226473HSMHC4	HSMHC4	Unstimulated	China	Beijing	Unknown	0	Unknown	Adult	saliva	Illumina MiSeq	Unknown	Unknown	Inferior4	V3-V4	Lin 2020
SRR10318324	SRP226473HSMHC5	HSMHC5	Unstimulated	China	Beijing	Unknown	0	Unknown	Adult	saliva	Illumina MiSeq	Unknown	Unknown	Inferior4	V3-V4	Lin 2020
SRR10318313	SRP226473HSMHC6	HSMHC6	Unstimulated	China	Beijing	Unknown	0	Unknown	Adult	saliva	Illumina MiSeq	Unknown	Unknown	Inferior4	V3-V4	Lin 2020
SRR10318302	SRP226473HSMHC7	HSMHC7	Unstimulated	China	Beijing	Unknown	0	Unknown	Adult	saliva	Illumina MiSeq	Unknown	Unknown	Inferior4	V3-V4	Lin 2020
SRR10318291	SRP226473HSMHC8	HSMHC8	Unstimulated	China	Beijing	Unknown	0	Unknown	Adult	saliva	Illumina MiSeq	Unknown	Unknown	Inferior4	V3-V4	Lin 2020
SRR10318289	SRP226473HSMHC9	HSMHC9	Unstimulated	China	Beijing	Unknown	0	Unknown	Adult	saliva	Illumina MiSeq	Unknown	Unknown	Inferior4	V3-V4	Lin 2020
SRR7665698	SRP157005HC11	HC11	Unstimulated	China	Beijing	Unknown	0	Unknown	Adult	saliva	Illumina MiSeq	Unknown	Unknown	Inferior5	V3-V4	Liu 2019
SRR7665699	SRP157005HC12	HC12	Unstimulated	China	Beijing	Unknown	0	Unknown	Adult	saliva	Illumina MiSeq	Unknown	Unknown	Inferior5	V3-V4	Liu 2019
SRR7665696	SRP157005HC13	HC13	Unstimulated	China	Beijing	Unknown	0	Unknown	Adult	saliva	Illumina MiSeq	Unknown	Unknown	Inferior5	V3-V4	Liu 2019
SRR7665697	SRP157005HC14	HC14	Unstimulated	China	Beijing	Unknown	0	Unknown	Adult	saliva	Illumina MiSeq	Unknown	Unknown	Inferior5	V3-V4	Liu 2019
SRR7665702	SRP157005HC15	HC15	Unstimulated	China	Beijing	Unknown	0	Unknown	Adult	saliva	Illumina MiSeq	Unknown	Unknown	Inferior5	V3-V4	Liu 2019
SRR7665705	SRP157005HC10	HC10	Unstimulated	China	Beijing	Unknown	0	Unknown	Adult	saliva	Illumina MiSeq	Unknown	Unknown	Inferior5	V3-V4	Liu 2019
SRR7665708	SRP157005HC1	HC1	Unstimulated	China	Beijing	Unknown	0	Unknown	Adult	saliva	Illumina MiSeq	Unknown	Unknown	Inferior5	V3-V4	Liu 2019
SRR7665709	SRP257005HC2	HC2	Unstimulated	China	Beijing	Unknown	0	Unknown	Adult	saliva	Illumina MiSeq	Unknown	Unknown	Inferior5	V3-V4	Liu 2019
SRR7665706	SRP357005HC3	HC3	Unstimulated	China	Beijing	Unknown	0	Unknown	Adult	saliva	Illumina MiSeq	Unknown	Unknown	Inferior5	V3-V4	Liu 2019
SRR7665707	SRP457005HC4	HC4	Unstimulated	China	Beijing	Unknown	0	Unknown	Adult	saliva	Illumina MiSeq	Unknown	Unknown	Inferior5	V3-V4	Liu 2019
SRR7665712	SRP557005HC5	HC5	Unstimulated	China	Beijing	Unknown	0	Unknown	Adult	saliva	Illumina MiSeq	Unknown	Unknown	Inferior5	V3-V4	Liu 2019
SRR7665713	SRP657005HC6	HC6	Unstimulated	China	Beijing	Unknown	0	Unknown	Adult	saliva	Illumina MiSeq	Unknown	Unknown	Inferior5	V3-V4	Liu 2019
SRR7665710	SRP757005HC7	HC7	Unstimulated	China	Beijing	Unknown	0	Unknown	Adult	saliva	Illumina MiSeq	Unknown	Unknown	Inferior5	V3-V4	Liu 2019
SRR7665711	SRP857005HC8	HC8	Unstimulated	China	Beijing	Unknown	0	Unknown	Adult	saliva	Illumina MiSeq	Unknown	Unknown	Inferior5	V3-V4	Liu 2019
SRR7665704	SRP957005HC9	HC9	Unstimulated	China	Beijing	Unknown	0	Unknown	Adult	saliva	Illumina MiSeq	Unknown	Unknown	Inferior5	V3-V4	Liu 2019
ERR2032000	ERP024003SAMEA104161826	SAMEA104161826	Stimulated	Europe	Sweden	Unknown	0	Unknown	Adult	saliva	Illumina MiSeq	Unknown	Unknown	Inferior6	V3-V4	Lundmark 2019
ERR2032001	ERP024003SAMEA104161827	SAMEA104161827	Stimulated	Europe	Sweden	Unknown	0	Unknown	Adult	saliva	Illumina MiSeq	Unknown	Unknown	Inferior6	V3-V4	Lundmark 2019
ERR2032002	ERP024003SAMEA104161828	SAMEA104161828	Stimulated	Europe	Sweden	Unknown	0	Unknown	Adult	saliva	Illumina MiSeq	Unknown	Unknown	Inferior6	V3-V4	Lundmark 2019
ERR2032003	ERP024003SAMEA104161829	SAMEA104161829	Stimulated	Europe	Sweden	Unknown	0	Unknown	Adult	saliva	Illumina MiSeq	Unknown	Unknown	Inferior6	V3-V4	Lundmark 2019
ERR2032004	ERP024003SAMEA104161830	SAMEA104161830	Stimulated	Europe	Sweden	Unknown	0	Unknown	Adult	saliva	Illumina MiSeq	Unknown	Unknown	Inferior6	V3-V4	Lundmark 2019
ERR2032005	ERP024003SAMEA104161831	SAMEA104161831	Stimulated	Europe	Sweden	Unknown	0	Unknown	Adult	saliva	Illumina MiSeq	Unknown	Unknown	Inferior6	V3-V4	Lundmark 2019
ERR2032006	ERP024003SAMEA104161832	SAMEA104161832	Stimulated	Europe	Sweden	Unknown	0	Unknown	Adult	saliva	Illumina MiSeq	Unknown	Unknown	Inferior6	V3-V4	Lundmark 2019
ERR2032007	ERP024003SAMEA104161833	SAMEA104161833	Stimulated	Europe	Sweden	Unknown	0	Unknown	Adult	saliva	Illumina MiSeq	Unknown	Unknown	Inferior6	V3-V4	Lundmark 2019
ERR2032008	ERP024003SAMEA104161834	SAMEA104161834	Stimulated	Europe	Sweden	Unknown	0	Unknown	Adult	saliva	Illumina MiSeq	Unknown	Unknown	Inferior6	V3-V4	Lundmark 2019
ERR2032030	ERP024033SAMEA104161856	SAMEA104161856	Stimulated	Europe	Sweden	Unknown	0	Unknown	Adult	saliva	Illumina MiSeq	Unknown	Unknown	Inferior6	V3-V4	Lundmark 2019
ERR2032031	ERP024033SAMEA104161857	SAMEA104161857	Stimulated	Europe	Sweden	Unknown	0	Unknown	Adult	saliva	Illumina MiSeq	Unknown	Unknown	Inferior6	V3-V4	Lundmark 2019
ERR2032032	ERP024033SAMEA104161858	SAMEA104161858	Stimulated	Europe	Sweden	Unknown	0	Unknown	Adult	saliva	Illumina MiSeq	Unknown	Unknown	Inferior6	V3-V4	Lundmark 2019
ERR2032033	ERP024033SAMEA104161859	SAMEA104161859	Stimulated	Europe	Sweden	Unknown	0	Unknown	Adult	saliva	Illumina MiSeq	Unknown	Unknown	Inferior6	V3-V4	Lundmark 2019
ERR2032034	ERP024033SAMEA104161860	SAMEA104161860	Stimulated	Europe	Sweden	Unknown	0	Unknown	Adult	saliva	Illumina MiSeq	Unknown	Unknown	Inferior6	V3-V4	Lundmark 2019
ERR2032035	ERP024033SAMEA104161861	SAMEA104161861	Stimulated	Europe	Sweden	Unknown	0	Unknown	Adult	saliva	Illumina MiSeq	Unknown	Unknown	Inferior6	V3-V4	Lundmark 2019
ERR2032036	ERP024033SAMEA104161862	SAMEA104161862	Stimulated	Europe	Sweden	Unknown	0	Unknown	Adult	saliva	Illumina MiSeq	Unknown	Unknown	Inferior6	V3-V4	Lundmark 2019
ERR2032037	ERP024033SAMEA104161863	SAMEA104161863	Stimulated	Europe	Sweden	Unknown	0	Unknown	Adult	saliva	Illumina MiSeq	Unknown	Unknown	Inferior6	V3-V4	Lundmark 2019
ERR2032038	ERP024033SAMEA104161864	SAMEA104161864	Stimulated	Europe	Sweden	Unknown	0	Unknown	Adult	saliva	Illumina MiSeq	Unknown	Unknown	Inferior6	V3-V4	Lundmark 2019
ERR2032039	ERP024033SAMEA104161865	SAMEA104161865	Stimulated	Europe	Sweden	Unknown	0	Unknown	Adult	saliva	Illumina MiSeq	Unknown	Unknown	Inferior6	V3-V4	Lundmark 2019
ERR2032040	ERP024043SAMEA104161866	SAMEA104161866	Stimulated	Europe	Sweden	Unknown	0	Unknown	Adult	saliva	Illumina MiSeq	Unknown	Unknown	Inferior6	V3-V4	Lundmark 2019
ERR2032041	ERP024043SAMEA104161867	SAMEA104161867	Stimulated	Europe	Sweden	Unknown	0	Unknown	Adult	saliva	Illumina MiSeq	Unknown	Unknown	Inferior6	V3-V4	Lundmark 2019
ERR2032042	ERP024043SAMEA104161868	SAMEA104161868	Stimulated	Europe	Sweden	Unknown	0	Unknown	Adult	saliva	Illumina MiSeq	Unknown	Unknown	Inferior6	V3-V4	Lundmark 2019
ERR2032043	ERP024043SAMEA104161869	SAMEA104161869	Stimulated	Europe	Sweden	Unknown	0	Unknown	Adult	saliva	Illumina MiSeq	Unknown	Unknown	Inferior6	V3-V4	Lundmark 2019
ERR2032044	ERP024043SAMEA104161870	SAMEA104161870	Stimulated	Europe	Sweden	Unknown	0	Unknown	Adult	saliva	Illumina MiSeq	Unknown	Unknown	Inferior6	V3-V4	Lundmark 2019
ERR2032045	ERP024043SAMEA104161871	SAMEA104161871	Stimulated	Europe	Sweden	Unknown	0	Unknown	Adult	saliva	Illumina MiSeq	Unknown	Unknown	Inferior6	V3-V4	Lundmark 2019
ERR2032046	ERP024043SAMEA104161872	SAMEA104161872	Stimulated	Europe	Sweden	Unknown	0	Unknown	Adult	saliva	Illumina MiSeq	Unknown	Unknown	Inferior6	V3-V4	Lundmark 2019
ERR2032047	ERP024043SAMEA104161873	SAMEA104161873	Stimulated	Europe	Sweden	Unknown	0	Unknown	Adult	saliva	Illumina MiSeq	Unknown	Unknown	Inferior6	V3-V4	Lundmark 2019
ERR2032048	ERP024043SAMEA104161874	SAMEA104161874	Stimulated	Europe	Sweden	Unknown	0	Unknown	Adult	saliva	Illumina MiSeq	Unknown	Unknown	Inferior6	V3-V4	Lundmark 2019
ERR2032049	ERP024043SAMEA104161875	SAMEA104161875	Stimulated	Europe	Sweden	Unknown	0	Unknown	Adult	saliva	Illumina MiSeq	Unknown	Unknown	Inferior6	V3-V4	Lundmark 2019
ERR2032050	ERP024053SAMEA104161876	SAMEA104161876	Stimulated	Europe	Sweden	Unknown	0	Unknown	Adult	saliva	Illumina MiSeq	Unknown	Unknown	Inferior6	V3-V4	Lundmark 2019
ERR2032052	ERP024053SAMEA104161878	SAMEA104161878	Stimulated	Europe	Sweden	Unknown	0	Unknown	Adult	saliva	Illumina MiSeq	Unknown	Unknown	Inferior6	V3-V4	Lundmark 2019
ERR2032053	ERP024053SAMEA104161879	SAMEA104161879	Stimulated	Europe	Sweden	Unknown	0	Unknown	Adult	saliva	Illumina MiSeq	Unknown	Unknown	Inferior6	V3-V4	Lundmark 2019
ERR2032054	ERP024053SAMEA104161880	SAMEA104161880	Stimulated	Europe	Sweden	Unknown	0	Unknown	Adult	saliva	Illumina MiSeq	Unknown	Unknown	Inferior6	V3-V4	Lundmark 2019
ERR2032055	ERP024053SAMEA104161881	SAMEA104161881	Stimulated	Europe	Sweden	Unknown	0	Unknown	Adult	saliva	Illumina MiSeq	Unknown	Unknown	Inferior6	V3-V4	Lundmark 2019
ERR2032056	ERP024053SAMEA104161882	SAMEA104161882	Stimulated	Europe	Sweden	Unknown	0	Unknown	Adult	saliva	Illumina MiSeq	Unknown	Unknown	Inferior6	V3-V4	Lundmark 2019
ERR2032060	ERP024063SAMEA104161886	SAMEA104161886	Stimulated	Europe	Sweden	Unknown	0	Unknown	Adult	saliva	Illumina MiSeq	Unknown	Unknown	Inferior6	V3-V4	Lundmark 2019
ERR2032061	ERP024063SAMEA104161887	SAMEA104161887	Stimulated	Europe	Sweden	Unknown	0	Unknown	Adult	saliva	Illumina MiSeq	Unknown	Unknown	Inferior6	V3-V4	Lundmark 2019
ERR2032062	ERP024063SAMEA104161888	SAMEA104161888	Stimulated	Europe	Sweden	Unknown	0	Unknown	Adult	saliva	Illumina MiSeq	Unknown	Unknown	Inferior6	V3-V4	Lundmark 2019
ERR2032065	ERP024063SAMEA104161891	SAMEA104161891	Stimulated	Europe	Sweden	Unknown	0	Unknown	Adult	saliva	Illumina MiSeq	Unknown	Unknown	Inferior6	V3-V4	Lundmark 2019
ERR2031992	ERP024993SAMEA104161818	SAMEA104161818	Stimulated	Europe	Sweden	Unknown	0	Unknown	Adult	saliva	Illumina MiSeq	Unknown	Unknown	Inferior6	V3-V4	Lundmark 2019
ERR2031993	ERP024993SAMEA104161819	SAMEA104161819	Stimulated	Europe	Sweden	Unknown	0	Unknown	Adult	saliva	Illumina MiSeq	Unknown	Unknown	Inferior6	V3-V4	Lundmark 2019
ERR2031994	ERP024993SAMEA104161820	SAMEA104161820	Stimulated	Europe	Sweden	Unknown	0	Unknown	Adult	saliva	Illumina MiSeq	Unknown	Unknown	Inferior6	V3-V4	Lundmark 2019
ERR2031995	ERP024993SAMEA104161821	SAMEA104161821	Stimulated	Europe	Sweden	Unknown	0	Unknown	Adult	saliva	Illumina MiSeq	Unknown	Unknown	Inferior6	V3-V4	Lundmark 2019
ERR2031996	ERP024993SAMEA104161822	SAMEA104161822	Stimulated	Europe	Sweden	Unknown	0	Unknown	Adult	saliva	Illumina MiSeq	Unknown	Unknown	Inferior6	V3-V4	Lundmark 2019
ERR2031997	ERP024993SAMEA104161823	SAMEA104161823	Stimulated	Europe	Sweden	Unknown	0	Unknown	Adult	saliva	Illumina MiSeq	Unknown	Unknown	Inferior6	V3-V4	Lundmark 2019
ERR2031998	ERP024993SAMEA104161824	SAMEA104161824	Stimulated	Europe	Sweden	Unknown	0	Unknown	Adult	saliva	Illumina MiSeq	Unknown	Unknown	Inferior6	V3-V4	Lundmark 2019
ERR2031999	ERP024993SAMEA104161825	SAMEA104161825	Stimulated	Europe	Sweden	Unknown	0	Unknown	Adult	saliva	Illumina MiSeq	Unknown	Unknown	Inferior6	V3-V4	Lundmark 2019
SRR10381916	SRP227886C052	C052	Unstimulated	China	HongKong	Unknown	0	Unknown	Adult	saliva	Illumina MiSeq	Unknown	Unknown	Inferior7	V3-V4	Menon 2019
SRR10381882	SRP227886C054	C054	Unstimulated	China	HongKong	Unknown	0	Unknown	Adult	saliva	Illumina MiSeq	Unknown	Unknown	Inferior7	V3-V4	Menon 2019
SRR10381849	SRP227886C071	C071	Unstimulated	China	HongKong	Unknown	0	Unknown	Adult	saliva	Illumina MiSeq	Unknown	Unknown	Inferior7	V3-V4	Menon 2019
SRR10381838	SRP227886C072	C072	Unstimulated	China	HongKong	Unknown	0	Unknown	Adult	saliva	Illumina MiSeq	Unknown	Unknown	Inferior7	V3-V4	Menon 2019
SRR10381804	SRP227886C075	C075	Unstimulated	China	HongKong	Unknown	0	Unknown	Adult	saliva	Illumina MiSeq	Unknown	Unknown	Inferior7	V3-V4	Menon 2019
SRR10381782	SRP227886C101	C101	Unstimulated	China	HongKong	Unknown	0	Unknown	Adult	saliva	Illumina MiSeq	Unknown	Unknown	Inferior7	V3-V4	Menon 2019
SRR10381700	SRP227886C143	C143	Unstimulated	China	HongKong	Unknown	0	Unknown	Adult	saliva	Illumina MiSeq	Unknown	Unknown	Inferior7	V3-V4	Menon 2019
SRR10381695	SRP227886C152	C152	Unstimulated	China	HongKong	Unknown	0	Unknown	Adult	saliva	Illumina MiSeq	Unknown	Unknown	Inferior7	V3-V4	Menon 2019
SRR10381693	SRP227886C153	C153	Unstimulated	China	HongKong	Unknown	0	Unknown	Adult	saliva	Illumina MiSeq	Unknown	Unknown	Inferior7	V3-V4	Menon 2019
SRR10381684	SRP227886C170	C170	Unstimulated	China	HongKong	Unknown	0	Unknown	Adult	saliva	Illumina MiSeq	Unknown	Unknown	Inferior7	V3-V4	Menon 2019
SRR10381950	SRP227886C031	C031	Unstimulated	China	HongKong	Unknown	0	Unknown	Adult	saliva	Illumina MiSeq	Unknown	Unknown	Inferior7	V3-V4	Menon 2019
SRR10381815	SRP227886C074	C074	Unstimulated	China	HongKong	Unknown	0	Unknown	Adult	saliva	Illumina MiSeq	Unknown	Unknown	Inferior7	V3-V4	Menon 2019
SRR10381714	SRP227886C112	C112	Unstimulated	China	HongKong	Unknown	0	Unknown	Adult	saliva	Illumina MiSeq	Unknown	Unknown	Inferior7	V3-V4	Menon 2019
SRR10381681	SRP227886C172	C172	Unstimulated	China	HongKong	Unknown	0	Unknown	Adult	saliva	Illumina MiSeq	Unknown	Unknown	Inferior7	V3-V4	Menon 2019
SRR10381827	SRP227886C032	C032	Unstimulated	China	HongKong	Unknown	0	Unknown	Adult	saliva	Illumina MiSeq	Unknown	Unknown	Inferior7	V3-V4	Menon 2019
SRR10381716	SRP227886C033	C033	Unstimulated	China	HongKong	Unknown	0	Unknown	Adult	saliva	Illumina MiSeq	Unknown	Unknown	Inferior7	V3-V4	Menon 2019
SRR10381661	SRP227886C042	C042	Unstimulated	China	HongKong	Unknown	0	Unknown	Adult	saliva	Illumina MiSeq	Unknown	Unknown	Inferior7	V3-V4	Menon 2019
SRR10381771	SRP227886C102	C102	Unstimulated	China	HongKong	Unknown	0	Unknown	Adult	saliva	Illumina MiSeq	Unknown	Unknown	Inferior7	V3-V4	Menon 2019
SRR10381706	SRP227886C134	C134	Unstimulated	China	HongKong	Unknown	0	Unknown	Adult	saliva	Illumina MiSeq	Unknown	Unknown	Inferior7	V3-V4	Menon 2019
SRR10381699	SRP227886C144	C144	Unstimulated	China	HongKong	Unknown	0	Unknown	Adult	saliva	Illumina MiSeq	Unknown	Unknown	Inferior7	V3-V4	Menon 2019
SRR10381697	SRP227886C150	C150	Unstimulated	China	HongKong	Unknown	0	Unknown	Adult	saliva	Illumina MiSeq	Unknown	Unknown	Inferior7	V3-V4	Menon 2019
SRR10381688	SRP227886C162	C162	Unstimulated	China	HongKong	Unknown	0	Unknown	Adult	saliva	Illumina MiSeq	Unknown	Unknown	Inferior7	V3-V4	Menon 2019
SRR10381680	SRP227886C173	C173	Unstimulated	China	HongKong	Unknown	0	Unknown	Adult	saliva	Illumina MiSeq	Unknown	Unknown	Inferior7	V3-V4	Menon 2019
SRR10381679	SRP227886C174	C174	Unstimulated	China	HongKong	Unknown	0	Unknown	Adult	saliva	Illumina MiSeq	Unknown	Unknown	Inferior7	V3-V4	Menon 2019
SRR10381938	SRP227886C050	C050	Unstimulated	China	HongKong	Unknown	0	Unknown	Adult	saliva	Illumina MiSeq	Unknown	Unknown	Inferior7	V3-V4	Menon 2019
SRR10381712	SRP227886C114	C114	Unstimulated	China	HongKong	Unknown	0	Unknown	Adult	saliva	Illumina MiSeq	Unknown	Unknown	Inferior7	V3-V4	Menon 2019
SRR10381709	SRP227886C131	C131	Unstimulated	China	HongKong	Unknown	0	Unknown	Adult	saliva	Illumina MiSeq	Unknown	Unknown	Inferior7	V3-V4	Menon 2019
SRR10381702	SRP227886C141	C141	Unstimulated	China	HongKong	Unknown	0	Unknown	Adult	saliva	Illumina MiSeq	Unknown	Unknown	Inferior7	V3-V4	Menon 2019
SRR10381687	SRP227886C163	C163	Unstimulated	China	HongKong	Unknown	0	Unknown	Adult	saliva	Illumina MiSeq	Unknown	Unknown	Inferior7	V3-V4	Menon 2019
SRR10381715	SRP227886C111	C111	Unstimulated	China	HongKong	Unknown	0	Unknown	Adult	saliva	Illumina MiSeq	Unknown	Unknown	Inferior7	V3-V4	Menon 2019
SRR10381708	SRP227886C132	C132	Unstimulated	China	HongKong	Unknown	0	Unknown	Adult	saliva	Illumina MiSeq	Unknown	Unknown	Inferior7	V3-V4	Menon 2019
SRR10381692	SRP227886C154	C154	Unstimulated	China	HongKong	Unknown	0	Unknown	Adult	saliva	Illumina MiSeq	Unknown	Unknown	Inferior7	V3-V4	Menon 2019
SRR10381689	SRP227886C161	C161	Unstimulated	China	HongKong	Unknown	0	Unknown	Adult	saliva	Illumina MiSeq	Unknown	Unknown	Inferior7	V3-V4	Menon 2019
SRR10381682	SRP227886C171	C171	Unstimulated	China	HongKong	Unknown	0	Unknown	Adult	saliva	Illumina MiSeq	Unknown	Unknown	Inferior7	V3-V4	Menon 2019
SRR10381678	SRP227886C175	C175	Unstimulated	China	HongKong	Unknown	0	Unknown	Adult	saliva	Illumina MiSeq	Unknown	Unknown	Inferior7	V3-V4	Menon 2019
SRR10381705	SRP227886C034	C034	Unstimulated	China	HongKong	Unknown	0	Unknown	Adult	saliva	Illumina MiSeq	Unknown	Unknown	Inferior7	V3-V4	Menon 2019
SRR10381694	SRP227886C035	C035	Unstimulated	China	HongKong	Unknown	0	Unknown	Adult	saliva	Illumina MiSeq	Unknown	Unknown	Inferior7	V3-V4	Menon 2019
SRR10381683	SRP227886C040	C040	Unstimulated	China	HongKong	Unknown	0	Unknown	Adult	saliva	Illumina MiSeq	Unknown	Unknown	Inferior7	V3-V4	Menon 2019
SRR10381672	SRP227886C041	C041	Unstimulated	China	HongKong	Unknown	0	Unknown	Adult	saliva	Illumina MiSeq	Unknown	Unknown	Inferior7	V3-V4	Menon 2019
SRR10381914	SRP227886C044	C044	Unstimulated	China	HongKong	Unknown	0	Unknown	Adult	saliva	Illumina MiSeq	Unknown	Unknown	Inferior7	V3-V4	Menon 2019
SRR10381949	SRP227886C045	C045	Unstimulated	China	HongKong	Unknown	0	Unknown	Adult	saliva	Illumina MiSeq	Unknown	Unknown	Inferior7	V3-V4	Menon 2019
SRR10381927	SRP227886C051	C051	Unstimulated	China	HongKong	Unknown	0	Unknown	Adult	saliva	Illumina MiSeq	Unknown	Unknown	Inferior7	V3-V4	Menon 2019
SRR10381893	SRP227886C053	C053	Unstimulated	China	HongKong	Unknown	0	Unknown	Adult	saliva	Illumina MiSeq	Unknown	Unknown	Inferior7	V3-V4	Menon 2019
SRR10381871	SRP227886C055	C055	Unstimulated	China	HongKong	Unknown	0	Unknown	Adult	saliva	Illumina MiSeq	Unknown	Unknown	Inferior7	V3-V4	Menon 2019
SRR10381860	SRP227886C070	C070	Unstimulated	China	HongKong	Unknown	0	Unknown	Adult	saliva	Illumina MiSeq	Unknown	Unknown	Inferior7	V3-V4	Menon 2019
SRR10381826	SRP227886C073	C073	Unstimulated	China	HongKong	Unknown	0	Unknown	Adult	saliva	Illumina MiSeq	Unknown	Unknown	Inferior7	V3-V4	Menon 2019
SRR10381793	SRP227886C100	C100	Unstimulated	China	HongKong	Unknown	0	Unknown	Adult	saliva	Illumina MiSeq	Unknown	Unknown	Inferior7	V3-V4	Menon 2019
SRR10381760	SRP227886C103	C103	Unstimulated	China	HongKong	Unknown	0	Unknown	Adult	saliva	Illumina MiSeq	Unknown	Unknown	Inferior7	V3-V4	Menon 2019
SRR10381749	SRP227886C104	C104	Unstimulated	China	HongKong	Unknown	0	Unknown	Adult	saliva	Illumina MiSeq	Unknown	Unknown	Inferior7	V3-V4	Menon 2019
SRR10381727	SRP227886C110	C110	Unstimulated	China	HongKong	Unknown	0	Unknown	Adult	saliva	Illumina MiSeq	Unknown	Unknown	Inferior7	V3-V4	Menon 2019
SRR10381713	SRP227886C113	C113	Unstimulated	China	HongKong	Unknown	0	Unknown	Adult	saliva	Illumina MiSeq	Unknown	Unknown	Inferior7	V3-V4	Menon 2019
SRR10381710	SRP227886C130	C130	Unstimulated	China	HongKong	Unknown	0	Unknown	Adult	saliva	Illumina MiSeq	Unknown	Unknown	Inferior7	V3-V4	Menon 2019
SRR10381707	SRP227886C133	C133	Unstimulated	China	HongKong	Unknown	0	Unknown	Adult	saliva	Illumina MiSeq	Unknown	Unknown	Inferior7	V3-V4	Menon 2019
SRR10381704	SRP227886C135	C135	Unstimulated	China	HongKong	Unknown	0	Unknown	Adult	saliva	Illumina MiSeq	Unknown	Unknown	Inferior7	V3-V4	Menon 2019
SRR10381703	SRP227886C140	C140	Unstimulated	China	HongKong	Unknown	0	Unknown	Adult	saliva	Illumina MiSeq	Unknown	Unknown	Inferior7	V3-V4	Menon 2019
SRR10381701	SRP227886C142	C142	Unstimulated	China	HongKong	Unknown	0	Unknown	Adult	saliva	Illumina MiSeq	Unknown	Unknown	Inferior7	V3-V4	Menon 2019
SRR10381698	SRP227886C145	C145	Unstimulated	China	HongKong	Unknown	0	Unknown	Adult	saliva	Illumina MiSeq	Unknown	Unknown	Inferior7	V3-V4	Menon 2019
SRR10381696	SRP227886C151	C151	Unstimulated	China	HongKong	Unknown	0	Unknown	Adult	saliva	Illumina MiSeq	Unknown	Unknown	Inferior7	V3-V4	Menon 2019
SRR10381691	SRP227886C155	C155	Unstimulated	China	HongKong	Unknown	0	Unknown	Adult	saliva	Illumina MiSeq	Unknown	Unknown	Inferior7	V3-V4	Menon 2019
SRR10381686	SRP227886C164	C164	Unstimulated	China	HongKong	Unknown	0	Unknown	Adult	saliva	Illumina MiSeq	Unknown	Unknown	Inferior7	V3-V4	Menon 2019
SRR10381738	SRP227886C105	C105	Unstimulated	China	HongKong	Unknown	0	Unknown	Adult	saliva	Illumina MiSeq	Unknown	Unknown	Inferior7	V3-V4	Menon 2019
SRR10381711	SRP227886C115	C115	Unstimulated	China	HongKong	Unknown	0	Unknown	Adult	saliva	Illumina MiSeq	Unknown	Unknown	Inferior7	V3-V4	Menon 2019
SRR10381690	SRP227886C160	C160	Unstimulated	China	HongKong	Unknown	0	Unknown	Adult	saliva	Illumina MiSeq	Unknown	Unknown	Inferior7	V3-V4	Menon 2019
SRR10381685	SRP227886C165	C165	Unstimulated	China	HongKong	Unknown	0	Unknown	Adult	saliva	Illumina MiSeq	Unknown	Unknown	Inferior7	V3-V4	Menon 2019
ERR2190627	ERP105068SAMEA104368491	S2001	Mouthwash	NorthAmerica	Minnesota	Unknown	0	Unknown	Adult	saliva	Illumina MiSeq	Unknown	Unknown	Inferior9	V4	Vogtmann 2019
ERR2190628	ERP105068SAMEA104368492	S2001	Mouthwash	NorthAmerica	Minnesota	Unknown	0	Unknown	Adult	saliva	Illumina MiSeq	Unknown	Unknown	Inferior9	V4	Vogtmann 2019
ERR2190630	ERP105068SAMEA104368494	S2002	Mouthwash	NorthAmerica	Minnesota	Unknown	0	Unknown	Adult	saliva	Illumina MiSeq	Unknown	Unknown	Inferior9	V4	Vogtmann 2019
ERR2190631	ERP105068SAMEA104368495	S2002	Mouthwash	NorthAmerica	Minnesota	Unknown	0	Unknown	Adult	saliva	Illumina MiSeq	Unknown	Unknown	Inferior9	V4	Vogtmann 2019
ERR2190632	ERP105068SAMEA104368496	S2002	Other	NorthAmerica	Minnesota	Unknown	0	Unknown	Adult	saliva	Illumina MiSeq	Unknown	Unknown	Inferior9	V4	Vogtmann 2019
ERR2190633	ERP105068SAMEA104368497	S2004	Mouthwash	NorthAmerica	Minnesota	Unknown	0	Unknown	Adult	saliva	Illumina MiSeq	Unknown	Unknown	Inferior9	V4	Vogtmann 2019
ERR2190634	ERP105068SAMEA104368498	S2004	Mouthwash	NorthAmerica	Minnesota	Unknown	0	Unknown	Adult	saliva	Illumina MiSeq	Unknown	Unknown	Inferior9	V4	Vogtmann 2019
ERR2190635	ERP105068SAMEA104368499	S2004	Other	NorthAmerica	Minnesota	Unknown	0	Unknown	Adult	saliva	Illumina MiSeq	Unknown	Unknown	Inferior9	V4	Vogtmann 2019
ERR2190636	ERP105068SAMEA104368500	S2005	Mouthwash	NorthAmerica	Minnesota	Unknown	0	Unknown	Adult	saliva	Illumina MiSeq	Unknown	Unknown	Inferior9	V4	Vogtmann 2019
ERR2190637	ERP105068SAMEA104368501	S2005	Mouthwash	NorthAmerica	Minnesota	Unknown	0	Unknown	Adult	saliva	Illumina MiSeq	Unknown	Unknown	Inferior9	V4	Vogtmann 2019
ERR2190638	ERP105068SAMEA104368502	S2005	Other	NorthAmerica	Minnesota	Unknown	0	Unknown	Adult	saliva	Illumina MiSeq	Unknown	Unknown	Inferior9	V4	Vogtmann 2019
ERR2190639	ERP105068SAMEA104368503	S2006	Mouthwash	NorthAmerica	Minnesota	Unknown	0	Unknown	Adult	saliva	Illumina MiSeq	Unknown	Unknown	Inferior9	V4	Vogtmann 2019
ERR2190640	ERP105068SAMEA104368504	S2006	Mouthwash	NorthAmerica	Minnesota	Unknown	0	Unknown	Adult	saliva	Illumina MiSeq	Unknown	Unknown	Inferior9	V4	Vogtmann 2019
ERR2190641	ERP105068SAMEA104368505	S2006	Other	NorthAmerica	Minnesota	Unknown	0	Unknown	Adult	saliva	Illumina MiSeq	Unknown	Unknown	Inferior9	V4	Vogtmann 2019
ERR2190642	ERP105068SAMEA104368506	S2007	Mouthwash	NorthAmerica	Minnesota	Unknown	0	Unknown	Adult	saliva	Illumina MiSeq	Unknown	Unknown	Inferior9	V4	Vogtmann 2019
ERR2190643	ERP105068SAMEA104368507	S2007	Mouthwash	NorthAmerica	Minnesota	Unknown	0	Unknown	Adult	saliva	Illumina MiSeq	Unknown	Unknown	Inferior9	V4	Vogtmann 2019
ERR2190644	ERP105068SAMEA104368508	S2007	Other	NorthAmerica	Minnesota	Unknown	0	Unknown	Adult	saliva	Illumina MiSeq	Unknown	Unknown	Inferior9	V4	Vogtmann 2019
ERR2190645	ERP105068SAMEA104368509	S2008	Mouthwash	NorthAmerica	Minnesota	Unknown	0	Unknown	Adult	saliva	Illumina MiSeq	Unknown	Unknown	Inferior9	V4	Vogtmann 2019
ERR2190647	ERP105068SAMEA104368511	S2008	Other	NorthAmerica	Minnesota	Unknown	0	Unknown	Adult	saliva	Illumina MiSeq	Unknown	Unknown	Inferior9	V4	Vogtmann 2019
ERR2190648	ERP105068SAMEA104368512	S2009	Mouthwash	NorthAmerica	Minnesota	Unknown	0	Unknown	Adult	saliva	Illumina MiSeq	Unknown	Unknown	Inferior9	V4	Vogtmann 2019
ERR2190649	ERP105068SAMEA104368513	S2009	Mouthwash	NorthAmerica	Minnesota	Unknown	0	Unknown	Adult	saliva	Illumina MiSeq	Unknown	Unknown	Inferior9	V4	Vogtmann 2019
ERR2190650	ERP105068SAMEA104368514	S2009	Other	NorthAmerica	Minnesota	Unknown	0	Unknown	Adult	saliva	Illumina MiSeq	Unknown	Unknown	Inferior9	V4	Vogtmann 2019
ERR2190651	ERP105068SAMEA104368515	S2010	Mouthwash	NorthAmerica	Minnesota	Unknown	0	Unknown	Adult	saliva	Illumina MiSeq	Unknown	Unknown	Inferior9	V4	Vogtmann 2019
ERR2190652	ERP105068SAMEA104368516	S2010	Mouthwash	NorthAmerica	Minnesota	Unknown	0	Unknown	Adult	saliva	Illumina MiSeq	Unknown	Unknown	Inferior9	V4	Vogtmann 2019
ERR2190653	ERP105068SAMEA104368517	S2010	Other	NorthAmerica	Minnesota	Unknown	0	Unknown	Adult	saliva	Illumina MiSeq	Unknown	Unknown	Inferior9	V4	Vogtmann 2019
ERR2190654	ERP105068SAMEA104368518	S2011	Mouthwash	NorthAmerica	Minnesota	Unknown	0	Unknown	Adult	saliva	Illumina MiSeq	Unknown	Unknown	Inferior9	V4	Vogtmann 2019
ERR2190655	ERP105068SAMEA104368519	S2011	Mouthwash	NorthAmerica	Minnesota	Unknown	0	Unknown	Adult	saliva	Illumina MiSeq	Unknown	Unknown	Inferior9	V4	Vogtmann 2019
ERR2190656	ERP105068SAMEA104368520	S2011	Other	NorthAmerica	Minnesota	Unknown	0	Unknown	Adult	saliva	Illumina MiSeq	Unknown	Unknown	Inferior9	V4	Vogtmann 2019
ERR2190657	ERP105068SAMEA104368521	S2012	Mouthwash	NorthAmerica	Minnesota	Unknown	0	Unknown	Adult	saliva	Illumina MiSeq	Unknown	Unknown	Inferior9	V4	Vogtmann 2019
ERR2190658	ERP105068SAMEA104368522	S2012	Mouthwash	NorthAmerica	Minnesota	Unknown	0	Unknown	Adult	saliva	Illumina MiSeq	Unknown	Unknown	Inferior9	V4	Vogtmann 2019
ERR2190659	ERP105068SAMEA104368523	S2012	Other	NorthAmerica	Minnesota	Unknown	0	Unknown	Adult	saliva	Illumina MiSeq	Unknown	Unknown	Inferior9	V4	Vogtmann 2019
ERR2190660	ERP105068SAMEA104368524	S2013	Mouthwash	NorthAmerica	Minnesota	Unknown	0	Unknown	Adult	saliva	Illumina MiSeq	Unknown	Unknown	Inferior9	V4	Vogtmann 2019
ERR2190661	ERP105068SAMEA104368525	S2013	Mouthwash	NorthAmerica	Minnesota	Unknown	0	Unknown	Adult	saliva	Illumina MiSeq	Unknown	Unknown	Inferior9	V4	Vogtmann 2019
ERR2190662	ERP105068SAMEA104368526	S2013	Other	NorthAmerica	Minnesota	Unknown	0	Unknown	Adult	saliva	Illumina MiSeq	Unknown	Unknown	Inferior9	V4	Vogtmann 2019
ERR2190663	ERP105068SAMEA104368527	S2014	Mouthwash	NorthAmerica	Minnesota	Unknown	0	Unknown	Adult	saliva	Illumina MiSeq	Unknown	Unknown	Inferior9	V4	Vogtmann 2019
ERR2190664	ERP105068SAMEA104368528	S2014	Mouthwash	NorthAmerica	Minnesota	Unknown	0	Unknown	Adult	saliva	Illumina MiSeq	Unknown	Unknown	Inferior9	V4	Vogtmann 2019
ERR2190665	ERP105068SAMEA104368529	S2014	Other	NorthAmerica	Minnesota	Unknown	0	Unknown	Adult	saliva	Illumina MiSeq	Unknown	Unknown	Inferior9	V4	Vogtmann 2019
ERR2190666	ERP105068SAMEA104368530	S2015	Mouthwash	NorthAmerica	Minnesota	Unknown	0	Unknown	Adult	saliva	Illumina MiSeq	Unknown	Unknown	Inferior9	V4	Vogtmann 2019
ERR2190667	ERP105068SAMEA104368531	S2015	Mouthwash	NorthAmerica	Minnesota	Unknown	0	Unknown	Adult	saliva	Illumina MiSeq	Unknown	Unknown	Inferior9	V4	Vogtmann 2019
ERR2190668	ERP105068SAMEA104368532	S2015	Other	NorthAmerica	Minnesota	Unknown	0	Unknown	Adult	saliva	Illumina MiSeq	Unknown	Unknown	Inferior9	V4	Vogtmann 2019
ERR2190669	ERP105068SAMEA104368533	S2016	Mouthwash	NorthAmerica	Minnesota	Unknown	0	Unknown	Adult	saliva	Illumina MiSeq	Unknown	Unknown	Inferior9	V4	Vogtmann 2019
ERR2190670	ERP105068SAMEA104368534	S2016	Mouthwash	NorthAmerica	Minnesota	Unknown	0	Unknown	Adult	saliva	Illumina MiSeq	Unknown	Unknown	Inferior9	V4	Vogtmann 2019
ERR2190671	ERP105068SAMEA104368535	S2016	Other	NorthAmerica	Minnesota	Unknown	0	Unknown	Adult	saliva	Illumina MiSeq	Unknown	Unknown	Inferior9	V4	Vogtmann 2019
ERR2190672	ERP105068SAMEA104368536	S2017	Mouthwash	NorthAmerica	Minnesota	Unknown	0	Unknown	Adult	saliva	Illumina MiSeq	Unknown	Unknown	Inferior9	V4	Vogtmann 2019
ERR2190673	ERP105068SAMEA104368537	S2017	Mouthwash	NorthAmerica	Minnesota	Unknown	0	Unknown	Adult	saliva	Illumina MiSeq	Unknown	Unknown	Inferior9	V4	Vogtmann 2019
ERR2190674	ERP105068SAMEA104368538	S2017	Other	NorthAmerica	Minnesota	Unknown	0	Unknown	Adult	saliva	Illumina MiSeq	Unknown	Unknown	Inferior9	V4	Vogtmann 2019
ERR2190675	ERP105068SAMEA104368539	S2018	Mouthwash	NorthAmerica	Minnesota	Unknown	0	Unknown	Adult	saliva	Illumina MiSeq	Unknown	Unknown	Inferior9	V4	Vogtmann 2019
ERR2190676	ERP105068SAMEA104368540	S2018	Mouthwash	NorthAmerica	Minnesota	Unknown	0	Unknown	Adult	saliva	Illumina MiSeq	Unknown	Unknown	Inferior9	V4	Vogtmann 2019
ERR2190677	ERP105068SAMEA104368541	S2018	Other	NorthAmerica	Minnesota	Unknown	0	Unknown	Adult	saliva	Illumina MiSeq	Unknown	Unknown	Inferior9	V4	Vogtmann 2019
ERR2190678	ERP105068SAMEA104368542	S2019	Mouthwash	NorthAmerica	Minnesota	Unknown	0	Unknown	Adult	saliva	Illumina MiSeq	Unknown	Unknown	Inferior9	V4	Vogtmann 2019
ERR2190680	ERP105068SAMEA104368544	S2019	Other	NorthAmerica	Minnesota	Unknown	0	Unknown	Adult	saliva	Illumina MiSeq	Unknown	Unknown	Inferior9	V4	Vogtmann 2019
ERR2190681	ERP105068SAMEA104368545	S2020	Mouthwash	NorthAmerica	Minnesota	Unknown	0	Unknown	Adult	saliva	Illumina MiSeq	Unknown	Unknown	Inferior9	V4	Vogtmann 2019
ERR2190682	ERP105068SAMEA104368546	S2020	Mouthwash	NorthAmerica	Minnesota	Unknown	0	Unknown	Adult	saliva	Illumina MiSeq	Unknown	Unknown	Inferior9	V4	Vogtmann 2019
ERR2190683	ERP105068SAMEA104368547	S2020	Other	NorthAmerica	Minnesota	Unknown	0	Unknown	Adult	saliva	Illumina MiSeq	Unknown	Unknown	Inferior9	V4	Vogtmann 2019
ERR2190684	ERP105068SAMEA104368548	S2021	Mouthwash	NorthAmerica	Minnesota	Unknown	0	Unknown	Adult	saliva	Illumina MiSeq	Unknown	Unknown	Inferior9	V4	Vogtmann 2019
ERR2190686	ERP105068SAMEA104368550	S2021	Other	NorthAmerica	Minnesota	Unknown	0	Unknown	Adult	saliva	Illumina MiSeq	Unknown	Unknown	Inferior9	V4	Vogtmann 2019
ERR2190687	ERP105068SAMEA104368551	S2022	Mouthwash	NorthAmerica	Minnesota	Unknown	0	Unknown	Adult	saliva	Illumina MiSeq	Unknown	Unknown	Inferior9	V4	Vogtmann 2019
ERR2190688	ERP105068SAMEA104368552	S2022	Mouthwash	NorthAmerica	Minnesota	Unknown	0	Unknown	Adult	saliva	Illumina MiSeq	Unknown	Unknown	Inferior9	V4	Vogtmann 2019
ERR2190689	ERP105068SAMEA104368553	S2022	Other	NorthAmerica	Minnesota	Unknown	0	Unknown	Adult	saliva	Illumina MiSeq	Unknown	Unknown	Inferior9	V4	Vogtmann 2019
ERR2190690	ERP105068SAMEA104368554	S2023	Mouthwash	NorthAmerica	Minnesota	Unknown	0	Unknown	Adult	saliva	Illumina MiSeq	Unknown	Unknown	Inferior9	V4	Vogtmann 2019
ERR2190691	ERP105068SAMEA104368555	S2023	Mouthwash	NorthAmerica	Minnesota	Unknown	0	Unknown	Adult	saliva	Illumina MiSeq	Unknown	Unknown	Inferior9	V4	Vogtmann 2019
ERR2190692	ERP105068SAMEA104368556	S2023	Other	NorthAmerica	Minnesota	Unknown	0	Unknown	Adult	saliva	Illumina MiSeq	Unknown	Unknown	Inferior9	V4	Vogtmann 2019
ERR2190693	ERP105068SAMEA104368557	S2024	Mouthwash	NorthAmerica	Minnesota	Unknown	0	Unknown	Adult	saliva	Illumina MiSeq	Unknown	Unknown	Inferior9	V4	Vogtmann 2019
ERR2190694	ERP105068SAMEA104368558	S2024	Mouthwash	NorthAmerica	Minnesota	Unknown	0	Unknown	Adult	saliva	Illumina MiSeq	Unknown	Unknown	Inferior9	V4	Vogtmann 2019
ERR2190695	ERP105068SAMEA104368559	S2024	Other	NorthAmerica	Minnesota	Unknown	0	Unknown	Adult	saliva	Illumina MiSeq	Unknown	Unknown	Inferior9	V4	Vogtmann 2019
ERR2190696	ERP105068SAMEA104368560	S2025	Mouthwash	NorthAmerica	Minnesota	Unknown	0	Unknown	Adult	saliva	Illumina MiSeq	Unknown	Unknown	Inferior9	V4	Vogtmann 2019
ERR2190697	ERP105068SAMEA104368561	S2025	Mouthwash	NorthAmerica	Minnesota	Unknown	0	Unknown	Adult	saliva	Illumina MiSeq	Unknown	Unknown	Inferior9	V4	Vogtmann 2019
ERR2190698	ERP105068SAMEA104368562	S2025	Other	NorthAmerica	Minnesota	Unknown	0	Unknown	Adult	saliva	Illumina MiSeq	Unknown	Unknown	Inferior9	V4	Vogtmann 2019
ERR2190699	ERP105068SAMEA104368563	S2026	Mouthwash	NorthAmerica	Minnesota	Unknown	0	Unknown	Adult	saliva	Illumina MiSeq	Unknown	Unknown	Inferior9	V4	Vogtmann 2019
ERR2190700	ERP105078SAMEA104368564	S2026	Mouthwash	NorthAmerica	Minnesota	Unknown	0	Unknown	Adult	saliva	Illumina MiSeq	Unknown	Unknown	Inferior9	V4	Vogtmann 2019
ERR2190702	ERP105078SAMEA104368566	S2028	Mouthwash	NorthAmerica	Minnesota	Unknown	0	Unknown	Adult	saliva	Illumina MiSeq	Unknown	Unknown	Inferior9	V4	Vogtmann 2019
ERR2190704	ERP105078SAMEA104368568	S2028	Other	NorthAmerica	Minnesota	Unknown	0	Unknown	Adult	saliva	Illumina MiSeq	Unknown	Unknown	Inferior9	V4	Vogtmann 2019
ERR2190705	ERP105078SAMEA104368569	S2029	Mouthwash	NorthAmerica	Minnesota	Unknown	0	Unknown	Adult	saliva	Illumina MiSeq	Unknown	Unknown	Inferior9	V4	Vogtmann 2019
ERR2190706	ERP105078SAMEA104368570	S2029	Mouthwash	NorthAmerica	Minnesota	Unknown	0	Unknown	Adult	saliva	Illumina MiSeq	Unknown	Unknown	Inferior9	V4	Vogtmann 2019
ERR2190707	ERP105078SAMEA104368571	S2029	Other	NorthAmerica	Minnesota	Unknown	0	Unknown	Adult	saliva	Illumina MiSeq	Unknown	Unknown	Inferior9	V4	Vogtmann 2019
ERR2190708	ERP105078SAMEA104368572	S2030	Mouthwash	NorthAmerica	Minnesota	Unknown	0	Unknown	Adult	saliva	Illumina MiSeq	Unknown	Unknown	Inferior9	V4	Vogtmann 2019
ERR2190709	ERP105078SAMEA104368573	S2030	Mouthwash	NorthAmerica	Minnesota	Unknown	0	Unknown	Adult	saliva	Illumina MiSeq	Unknown	Unknown	Inferior9	V4	Vogtmann 2019
ERR2190711	ERP105078SAMEA104368575	S2031	Mouthwash	NorthAmerica	Minnesota	Unknown	0	Unknown	Adult	saliva	Illumina MiSeq	Unknown	Unknown	Inferior9	V4	Vogtmann 2019
ERR2190712	ERP105078SAMEA104368576	S2031	Mouthwash	NorthAmerica	Minnesota	Unknown	0	Unknown	Adult	saliva	Illumina MiSeq	Unknown	Unknown	Inferior9	V4	Vogtmann 2019
ERR2190713	ERP105078SAMEA104368577	S2031	Other	NorthAmerica	Minnesota	Unknown	0	Unknown	Adult	saliva	Illumina MiSeq	Unknown	Unknown	Inferior9	V4	Vogtmann 2019
ERR2190714	ERP105078SAMEA104368578	S2032	Mouthwash	NorthAmerica	Minnesota	Unknown	0	Unknown	Adult	saliva	Illumina MiSeq	Unknown	Unknown	Inferior9	V4	Vogtmann 2019
ERR2190716	ERP105078SAMEA104368580	S2033	Mouthwash	NorthAmerica	Minnesota	Unknown	0	Unknown	Adult	saliva	Illumina MiSeq	Unknown	Unknown	Inferior9	V4	Vogtmann 2019
ERR2190717	ERP105078SAMEA104368581	S2033	Mouthwash	NorthAmerica	Minnesota	Unknown	0	Unknown	Adult	saliva	Illumina MiSeq	Unknown	Unknown	Inferior9	V4	Vogtmann 2019
ERR2190718	ERP105078SAMEA104368582	S2033	Mouthwash	NorthAmerica	Minnesota	Unknown	0	Unknown	Adult	saliva	Illumina MiSeq	Unknown	Unknown	Inferior9	V4	Vogtmann 2019
ERR2190719	ERP105078SAMEA104368583	S2033	Other	NorthAmerica	Minnesota	Unknown	0	Unknown	Adult	saliva	Illumina MiSeq	Unknown	Unknown	Inferior9	V4	Vogtmann 2019
ERR2190720	ERP105078SAMEA104368584	S2034	Mouthwash	NorthAmerica	Minnesota	Unknown	0	Unknown	Adult	saliva	Illumina MiSeq	Unknown	Unknown	Inferior9	V4	Vogtmann 2019
ERR2190721	ERP105078SAMEA104368585	S2034	Mouthwash	NorthAmerica	Minnesota	Unknown	0	Unknown	Adult	saliva	Illumina MiSeq	Unknown	Unknown	Inferior9	V4	Vogtmann 2019
ERR2190722	ERP105078SAMEA104368586	S2034	Other	NorthAmerica	Minnesota	Unknown	0	Unknown	Adult	saliva	Illumina MiSeq	Unknown	Unknown	Inferior9	V4	Vogtmann 2019
ERR2190723	ERP105078SAMEA104368587	S2035	Mouthwash	NorthAmerica	Minnesota	Unknown	0	Unknown	Adult	saliva	Illumina MiSeq	Unknown	Unknown	Inferior9	V4	Vogtmann 2019
ERR2190724	ERP105078SAMEA104368588	S2035	Mouthwash	NorthAmerica	Minnesota	Unknown	0	Unknown	Adult	saliva	Illumina MiSeq	Unknown	Unknown	Inferior9	V4	Vogtmann 2019
ERR2190725	ERP105078SAMEA104368589	S2035	Other	NorthAmerica	Minnesota	Unknown	0	Unknown	Adult	saliva	Illumina MiSeq	Unknown	Unknown	Inferior9	V4	Vogtmann 2019
ERR2190726	ERP105078SAMEA104368590	S2036	Mouthwash	NorthAmerica	Minnesota	Unknown	0	Unknown	Adult	saliva	Illumina MiSeq	Unknown	Unknown	Inferior9	V4	Vogtmann 2019
ERR2190727	ERP105078SAMEA104368591	S2036	Mouthwash	NorthAmerica	Minnesota	Unknown	0	Unknown	Adult	saliva	Illumina MiSeq	Unknown	Unknown	Inferior9	V4	Vogtmann 2019
ERR2190728	ERP105078SAMEA104368592	S2036	Other	NorthAmerica	Minnesota	Unknown	0	Unknown	Adult	saliva	Illumina MiSeq	Unknown	Unknown	Inferior9	V4	Vogtmann 2019
ERR2190729	ERP105078SAMEA104368593	S2037	Mouthwash	NorthAmerica	Minnesota	Unknown	0	Unknown	Adult	saliva	Illumina MiSeq	Unknown	Unknown	Inferior9	V4	Vogtmann 2019
ERR2190730	ERP105078SAMEA104368594	S2037	Mouthwash	NorthAmerica	Minnesota	Unknown	0	Unknown	Adult	saliva	Illumina MiSeq	Unknown	Unknown	Inferior9	V4	Vogtmann 2019
ERR2190731	ERP105078SAMEA104368595	S2037	Other	NorthAmerica	Minnesota	Unknown	0	Unknown	Adult	saliva	Illumina MiSeq	Unknown	Unknown	Inferior9	V4	Vogtmann 2019
ERR2190732	ERP105078SAMEA104368596	S2038	Mouthwash	NorthAmerica	Minnesota	Unknown	0	Unknown	Adult	saliva	Illumina MiSeq	Unknown	Unknown	Inferior9	V4	Vogtmann 2019
ERR2190733	ERP105078SAMEA104368597	S2038	Mouthwash	NorthAmerica	Minnesota	Unknown	0	Unknown	Adult	saliva	Illumina MiSeq	Unknown	Unknown	Inferior9	V4	Vogtmann 2019
ERR2190734	ERP105078SAMEA104368598	S2038	Other	NorthAmerica	Minnesota	Unknown	0	Unknown	Adult	saliva	Illumina MiSeq	Unknown	Unknown	Inferior9	V4	Vogtmann 2019
ERR2190735	ERP105078SAMEA104368599	S2039	Mouthwash	NorthAmerica	Minnesota	Unknown	0	Unknown	Adult	saliva	Illumina MiSeq	Unknown	Unknown	Inferior9	V4	Vogtmann 2019
ERR2190736	ERP105078SAMEA104368600	S2039	Mouthwash	NorthAmerica	Minnesota	Unknown	0	Unknown	Adult	saliva	Illumina MiSeq	Unknown	Unknown	Inferior9	V4	Vogtmann 2019
ERR2190737	ERP105078SAMEA104368601	S2039	Other	NorthAmerica	Minnesota	Unknown	0	Unknown	Adult	saliva	Illumina MiSeq	Unknown	Unknown	Inferior9	V4	Vogtmann 2019
ERR2190738	ERP105078SAMEA104368602	S2040	Mouthwash	NorthAmerica	Minnesota	Unknown	0	Unknown	Adult	saliva	Illumina MiSeq	Unknown	Unknown	Inferior9	V4	Vogtmann 2019
ERR2190739	ERP105078SAMEA104368603	S2040	Mouthwash	NorthAmerica	Minnesota	Unknown	0	Unknown	Adult	saliva	Illumina MiSeq	Unknown	Unknown	Inferior9	V4	Vogtmann 2019
ERR2190740	ERP105078SAMEA104368604	S2040	Other	NorthAmerica	Minnesota	Unknown	0	Unknown	Adult	saliva	Illumina MiSeq	Unknown	Unknown	Inferior9	V4	Vogtmann 2019
ERR2190741	ERP105078SAMEA104368605	S2041	Mouthwash	NorthAmerica	Minnesota	Unknown	0	Unknown	Adult	saliva	Illumina MiSeq	Unknown	Unknown	Inferior9	V4	Vogtmann 2019
ERR2190742	ERP105078SAMEA104368606	S2041	Mouthwash	NorthAmerica	Minnesota	Unknown	0	Unknown	Adult	saliva	Illumina MiSeq	Unknown	Unknown	Inferior9	V4	Vogtmann 2019
ERR2190743	ERP105078SAMEA104368607	S2041	Other	NorthAmerica	Minnesota	Unknown	0	Unknown	Adult	saliva	Illumina MiSeq	Unknown	Unknown	Inferior9	V4	Vogtmann 2019
ERR2190744	ERP105078SAMEA104368608	S2042	Mouthwash	NorthAmerica	Minnesota	Unknown	0	Unknown	Adult	saliva	Illumina MiSeq	Unknown	Unknown	Inferior9	V4	Vogtmann 2019
ERR2190745	ERP105078SAMEA104368609	S2042	Mouthwash	NorthAmerica	Minnesota	Unknown	0	Unknown	Adult	saliva	Illumina MiSeq	Unknown	Unknown	Inferior9	V4	Vogtmann 2019
ERR2190746	ERP105078SAMEA104368610	S2042	Other	NorthAmerica	Minnesota	Unknown	0	Unknown	Adult	saliva	Illumina MiSeq	Unknown	Unknown	Inferior9	V4	Vogtmann 2019
ERR2190747	ERP105078SAMEA104368611	S2043	Mouthwash	NorthAmerica	Minnesota	Unknown	0	Unknown	Adult	saliva	Illumina MiSeq	Unknown	Unknown	Inferior9	V4	Vogtmann 2019
ERR2190748	ERP105078SAMEA104368612	S2043	Mouthwash	NorthAmerica	Minnesota	Unknown	0	Unknown	Adult	saliva	Illumina MiSeq	Unknown	Unknown	Inferior9	V4	Vogtmann 2019
ERR2190750	ERP105078SAMEA104368614	S2044	Mouthwash	NorthAmerica	Minnesota	Unknown	0	Unknown	Adult	saliva	Illumina MiSeq	Unknown	Unknown	Inferior9	V4	Vogtmann 2019
ERR2190751	ERP105078SAMEA104368615	S2044	Mouthwash	NorthAmerica	Minnesota	Unknown	0	Unknown	Adult	saliva	Illumina MiSeq	Unknown	Unknown	Inferior9	V4	Vogtmann 2019
ERR2190752	ERP105078SAMEA104368616	S2044	Other	NorthAmerica	Minnesota	Unknown	0	Unknown	Adult	saliva	Illumina MiSeq	Unknown	Unknown	Inferior9	V4	Vogtmann 2019
ERR2190753	ERP105078SAMEA104368617	S2045	Mouthwash	NorthAmerica	Minnesota	Unknown	0	Unknown	Adult	saliva	Illumina MiSeq	Unknown	Unknown	Inferior9	V4	Vogtmann 2019
ERR2190754	ERP105078SAMEA104368618	S2045	Mouthwash	NorthAmerica	Minnesota	Unknown	0	Unknown	Adult	saliva	Illumina MiSeq	Unknown	Unknown	Inferior9	V4	Vogtmann 2019
ERR2190755	ERP105078SAMEA104368619	S2045	Other	NorthAmerica	Minnesota	Unknown	0	Unknown	Adult	saliva	Illumina MiSeq	Unknown	Unknown	Inferior9	V4	Vogtmann 2019
ERR2190756	ERP105078SAMEA104368620	S2046	Mouthwash	NorthAmerica	Minnesota	Unknown	0	Unknown	Adult	saliva	Illumina MiSeq	Unknown	Unknown	Inferior9	V4	Vogtmann 2019
ERR2190757	ERP105078SAMEA104368621	S2046	Mouthwash	NorthAmerica	Minnesota	Unknown	0	Unknown	Adult	saliva	Illumina MiSeq	Unknown	Unknown	Inferior9	V4	Vogtmann 2019
ERR2190758	ERP105078SAMEA104368622	S2046	Other	NorthAmerica	Minnesota	Unknown	0	Unknown	Adult	saliva	Illumina MiSeq	Unknown	Unknown	Inferior9	V4	Vogtmann 2019
ERR2190760	ERP105078SAMEA104368624	S2047	Mouthwash	NorthAmerica	Minnesota	Unknown	0	Unknown	Adult	saliva	Illumina MiSeq	Unknown	Unknown	Inferior9	V4	Vogtmann 2019
ERR2190761	ERP105078SAMEA104368625	S2047	Other	NorthAmerica	Minnesota	Unknown	0	Unknown	Adult	saliva	Illumina MiSeq	Unknown	Unknown	Inferior9	V4	Vogtmann 2019
ERR2190762	ERP105078SAMEA104368626	S2048	Mouthwash	NorthAmerica	Minnesota	Unknown	0	Unknown	Adult	saliva	Illumina MiSeq	Unknown	Unknown	Inferior9	V4	Vogtmann 2019
ERR2190764	ERP105078SAMEA104368628	S2048	Other	NorthAmerica	Minnesota	Unknown	0	Unknown	Adult	saliva	Illumina MiSeq	Unknown	Unknown	Inferior9	V4	Vogtmann 2019
ERR2190765	ERP105078SAMEA104368629	S2049	Mouthwash	NorthAmerica	Minnesota	Unknown	0	Unknown	Adult	saliva	Illumina MiSeq	Unknown	Unknown	Inferior9	V4	Vogtmann 2019
ERR2190766	ERP105078SAMEA104368630	S2049	Mouthwash	NorthAmerica	Minnesota	Unknown	0	Unknown	Adult	saliva	Illumina MiSeq	Unknown	Unknown	Inferior9	V4	Vogtmann 2019
ERR2190767	ERP105078SAMEA104368631	S2049	Other	NorthAmerica	Minnesota	Unknown	0	Unknown	Adult	saliva	Illumina MiSeq	Unknown	Unknown	Inferior9	V4	Vogtmann 2019
ERR2190769	ERP105078SAMEA104368633	S2050	Mouthwash	NorthAmerica	Minnesota	Unknown	0	Unknown	Adult	saliva	Illumina MiSeq	Unknown	Unknown	Inferior9	V4	Vogtmann 2019
ERR2190770	ERP105078SAMEA104368634	S2050	Other	NorthAmerica	Minnesota	Unknown	0	Unknown	Adult	saliva	Illumina MiSeq	Unknown	Unknown	Inferior9	V4	Vogtmann 2019
ERR2190771	ERP105078SAMEA104368635	S2051	Mouthwash	NorthAmerica	Minnesota	Unknown	0	Unknown	Adult	saliva	Illumina MiSeq	Unknown	Unknown	Inferior9	V4	Vogtmann 2019
ERR2190772	ERP105078SAMEA104368636	S2051	Mouthwash	NorthAmerica	Minnesota	Unknown	0	Unknown	Adult	saliva	Illumina MiSeq	Unknown	Unknown	Inferior9	V4	Vogtmann 2019
ERR2190773	ERP105078SAMEA104368637	S2051	Other	NorthAmerica	Minnesota	Unknown	0	Unknown	Adult	saliva	Illumina MiSeq	Unknown	Unknown	Inferior9	V4	Vogtmann 2019
ERR2190774	ERP105078SAMEA104368638	S2052	Mouthwash	NorthAmerica	Minnesota	Unknown	0	Unknown	Adult	saliva	Illumina MiSeq	Unknown	Unknown	Inferior9	V4	Vogtmann 2019
ERR2190775	ERP105078SAMEA104368639	S2052	Mouthwash	NorthAmerica	Minnesota	Unknown	0	Unknown	Adult	saliva	Illumina MiSeq	Unknown	Unknown	Inferior9	V4	Vogtmann 2019
ERR2190776	ERP105078SAMEA104368640	S2052	Other	NorthAmerica	Minnesota	Unknown	0	Unknown	Adult	saliva	Illumina MiSeq	Unknown	Unknown	Inferior9	V4	Vogtmann 2019
SRR10385161	SRP227952Control10	Control10	Unstimulated	China	Zhengzhou	Unknown	0	Unknown	Adult	saliva	Illumina MiSeq	Unknown	Unknown	Inferior10	V3-V4	Wang 2019
SRR10385199	SRP227952Control11	Control11	Unstimulated	China	Zhengzhou	Unknown	0	Unknown	Adult	saliva	Illumina MiSeq	Unknown	Unknown	Inferior10	V3-V4	Wang 2019
SRR10385198	SRP227952Control12	Control12	Unstimulated	China	Zhengzhou	Unknown	0	Unknown	Adult	saliva	Illumina MiSeq	Unknown	Unknown	Inferior10	V3-V4	Wang 2019
SRR10385197	SRP227952Control13	Control13	Unstimulated	China	Zhengzhou	Unknown	0	Unknown	Adult	saliva	Illumina MiSeq	Unknown	Unknown	Inferior10	V3-V4	Wang 2019
SRR10385196	SRP227952Control14	Control14	Unstimulated	China	Zhengzhou	Unknown	0	Unknown	Adult	saliva	Illumina MiSeq	Unknown	Unknown	Inferior10	V3-V4	Wang 2019
SRR10385195	SRP227952Control15	Control15	Unstimulated	China	Zhengzhou	Unknown	0	Unknown	Adult	saliva	Illumina MiSeq	Unknown	Unknown	Inferior10	V3-V4	Wang 2019
SRR10385194	SRP227952Control16	Control16	Unstimulated	China	Zhengzhou	Unknown	0	Unknown	Adult	saliva	Illumina MiSeq	Unknown	Unknown	Inferior10	V3-V4	Wang 2019
SRR10385193	SRP227952Control17	Control17	Unstimulated	China	Zhengzhou	Unknown	0	Unknown	Adult	saliva	Illumina MiSeq	Unknown	Unknown	Inferior10	V3-V4	Wang 2019
SRR10385192	SRP227952Control18	Control18	Unstimulated	China	Zhengzhou	Unknown	0	Unknown	Adult	saliva	Illumina MiSeq	Unknown	Unknown	Inferior10	V3-V4	Wang 2019
SRR10385191	SRP227952Control19	Control19	Unstimulated	China	Zhengzhou	Unknown	0	Unknown	Adult	saliva	Illumina MiSeq	Unknown	Unknown	Inferior10	V3-V4	Wang 2019
SRR10385201	SRP227952Control1	Control1	Unstimulated	China	Zhengzhou	Unknown	0	Unknown	Adult	saliva	Illumina MiSeq	Unknown	Unknown	Inferior10	V3-V4	Wang 2019
SRR10385190	SRP227952Control20	Control20	Unstimulated	China	Zhengzhou	Unknown	0	Unknown	Adult	saliva	Illumina MiSeq	Unknown	Unknown	Inferior10	V3-V4	Wang 2019
SRR10385200	SRP227952Control2	Control2	Unstimulated	China	Zhengzhou	Unknown	0	Unknown	Adult	saliva	Illumina MiSeq	Unknown	Unknown	Inferior10	V3-V4	Wang 2019
SRR10385189	SRP227952Control3	Control3	Unstimulated	China	Zhengzhou	Unknown	0	Unknown	Adult	saliva	Illumina MiSeq	Unknown	Unknown	Inferior10	V3-V4	Wang 2019
SRR10385178	SRP227952Control4	Control4	Unstimulated	China	Zhengzhou	Unknown	0	Unknown	Adult	saliva	Illumina MiSeq	Unknown	Unknown	Inferior10	V3-V4	Wang 2019
SRR10385167	SRP227952Control5	Control5	Unstimulated	China	Zhengzhou	Unknown	0	Unknown	Adult	saliva	Illumina MiSeq	Unknown	Unknown	Inferior10	V3-V4	Wang 2019
SRR10385165	SRP227952Control6	Control6	Unstimulated	China	Zhengzhou	Unknown	0	Unknown	Adult	saliva	Illumina MiSeq	Unknown	Unknown	Inferior10	V3-V4	Wang 2019
SRR10385164	SRP227952Control7	Control7	Unstimulated	China	Zhengzhou	Unknown	0	Unknown	Adult	saliva	Illumina MiSeq	Unknown	Unknown	Inferior10	V3-V4	Wang 2019
SRR10385163	SRP227952Control8	Control8	Unstimulated	China	Zhengzhou	Unknown	0	Unknown	Adult	saliva	Illumina MiSeq	Unknown	Unknown	Inferior10	V3-V4	Wang 2019
SRR10385162	SRP227952Control9	Control9	Unstimulated	China	Zhengzhou	Unknown	0	Unknown	Adult	saliva	Illumina MiSeq	Unknown	Unknown	Inferior10	V3-V4	Wang 2019
SRR10385188	SRP227952Control21	Control21	Unstimulated	China	Zhengzhou	Unknown	0	Unknown	Adult	saliva	Illumina MiSeq	Unknown	Unknown	Inferior10	V3-V4	Wang 2019
SRR6177809	SRP120029CT13	CT13	Unstimulated	China	Chongqing	Unknown	0	Unknown	Adult	saliva	Illumina MiSeq	Unknown	Unknown	Inferior11	V3-V4	Wang 2018
SRR6177876	SRP127726CT36	CT36	Unstimulated	China	Chongqing	Unknown	0	Unknown	Adult	saliva	Illumina MiSeq	Unknown	Unknown	Inferior11	V3-V4	Wang 2018
SRR6177806	SRP120026CT18	CT18	Unstimulated	China	Chongqing	Unknown	0	Unknown	Adult	saliva	Illumina MiSeq	Unknown	Unknown	Inferior11	V3-V4	Wang 2018
SRR6177858	SRP125528CT41	CT41	Unstimulated	China	Chongqing	Unknown	0	Unknown	Adult	saliva	Illumina MiSeq	Unknown	Unknown	Inferior11	V3-V4	Wang 2018
SRR6177812	SRP121122CT11	CT11	Unstimulated	China	Chongqing	Unknown	0	Unknown	Adult	saliva	Illumina MiSeq	Unknown	Unknown	Inferior11	V3-V4	Wang 2018
SRR6177863	SRP126623CT40	CT40	Unstimulated	China	Chongqing	Unknown	0	Unknown	Adult	saliva	Illumina MiSeq	Unknown	Unknown	Inferior11	V3-V4	Wang 2018
SRR6177841	SRP124421CT23	CT23	Unstimulated	China	Chongqing	Unknown	0	Unknown	Adult	saliva	Illumina MiSeq	Unknown	Unknown	Inferior11	V3-V4	Wang 2018
SRR6177846	SRP124426CT19	CT19	Unstimulated	China	Chongqing	Unknown	0	Unknown	Adult	saliva	Illumina MiSeq	Unknown	Unknown	Inferior11	V3-V4	Wang 2018
SRR6177813	SRP121123CT10	CT10	Unstimulated	China	Chongqing	Unknown	0	Unknown	Adult	saliva	Illumina MiSeq	Unknown	Unknown	Inferior11	V3-V4	Wang 2018
SRR6177875	SRP127725CT35	CT35	Unstimulated	China	Chongqing	Unknown	0	Unknown	Adult	saliva	Illumina MiSeq	Unknown	Unknown	Inferior11	V3-V4	Wang 2018
SRR6177839	SRP123329CT25	CT25	Unstimulated	China	Chongqing	Unknown	0	Unknown	Adult	saliva	Illumina MiSeq	Unknown	Unknown	Inferior11	V3-V4	Wang 2018
SRR6177840	SRP124420CT24	CT24	Unstimulated	China	Chongqing	Unknown	0	Unknown	Adult	saliva	Illumina MiSeq	Unknown	Unknown	Inferior11	V3-V4	Wang 2018
SRR6177807	SRP120027CT17	CT17	Unstimulated	China	Chongqing	Unknown	0	Unknown	Adult	saliva	Illumina MiSeq	Unknown	Unknown	Inferior11	V3-V4	Wang 2018
SRR6177810	SRP121120CT16	CT16	Unstimulated	China	Chongqing	Unknown	0	Unknown	Adult	saliva	Illumina MiSeq	Unknown	Unknown	Inferior11	V3-V4	Wang 2018
SRR6177864	SRP126624CT39	CT39	Unstimulated	China	Chongqing	Unknown	0	Unknown	Adult	saliva	Illumina MiSeq	Unknown	Unknown	Inferior11	V3-V4	Wang 2018
SRR6177874	SRP127724CT29	CT29	Unstimulated	China	Chongqing	Unknown	0	Unknown	Adult	saliva	Illumina MiSeq	Unknown	Unknown	Inferior11	V3-V4	Wang 2018
SRR6177844	SRP124424CT21	CT21	Unstimulated	China	Chongqing	Unknown	0	Unknown	Adult	saliva	Illumina MiSeq	Unknown	Unknown	Inferior11	V3-V4	Wang 2018
SRR6177866	SRP126626CT44	CT44	Unstimulated	China	Chongqing	Unknown	0	Unknown	Adult	saliva	Illumina MiSeq	Unknown	Unknown	Inferior11	V3-V4	Wang 2018
SRR6177805	SRP120025CT8	CT8	Unstimulated	China	Chongqing	Unknown	0	Unknown	Adult	saliva	Illumina MiSeq	Unknown	Unknown	Inferior11	V3-V4	Wang 2018
SRR6177867	SRP126627CT33	CT33	Unstimulated	China	Chongqing	Unknown	0	Unknown	Adult	saliva	Illumina MiSeq	Unknown	Unknown	Inferior11	V3-V4	Wang 2018
SRR6177871	SRP127721CT30	CT30	Unstimulated	China	Chongqing	Unknown	0	Unknown	Adult	saliva	Illumina MiSeq	Unknown	Unknown	Inferior11	V3-V4	Wang 2018
SRR6177811	SRP121121CT15	CT15	Unstimulated	China	Chongqing	Unknown	0	Unknown	Adult	saliva	Illumina MiSeq	Unknown	Unknown	Inferior11	V3-V4	Wang 2018
SRR6177861	SRP126621CT38	CT38	Unstimulated	China	Chongqing	Unknown	0	Unknown	Adult	saliva	Illumina MiSeq	Unknown	Unknown	Inferior11	V3-V4	Wang 2018
SRR6177808	SRP120028CT14	CT14	Unstimulated	China	Chongqing	Unknown	0	Unknown	Adult	saliva	Illumina MiSeq	Unknown	Unknown	Inferior11	V3-V4	Wang 2018
SRR6177862	SRP126622CT37	CT37	Unstimulated	China	Chongqing	Unknown	0	Unknown	Adult	saliva	Illumina MiSeq	Unknown	Unknown	Inferior11	V3-V4	Wang 2018
SRR6177868	SRP126628CT34	CT34	Unstimulated	China	Chongqing	Unknown	0	Unknown	Adult	saliva	Illumina MiSeq	Unknown	Unknown	Inferior11	V3-V4	Wang 2018
SRR6177802	SRP120022CT5	CT5	Unstimulated	China	Chongqing	Unknown	0	Unknown	Adult	saliva	Illumina MiSeq	Unknown	Unknown	Inferior11	V3-V4	Wang 2018
SRR6177865	SRP126625CT45	CT45	Unstimulated	China	Chongqing	Unknown	0	Unknown	Adult	saliva	Illumina MiSeq	Unknown	Unknown	Inferior11	V3-V4	Wang 2018
SRR6177798	SRP129928CT9	CT9	Unstimulated	China	Chongqing	Unknown	0	Unknown	Adult	saliva	Illumina MiSeq	Unknown	Unknown	Inferior11	V3-V4	Wang 2018
SRR6177872	SRP127722CT31	CT31	Unstimulated	China	Chongqing	Unknown	0	Unknown	Adult	saliva	Illumina MiSeq	Unknown	Unknown	Inferior11	V3-V4	Wang 2018
SRR6177803	SRP120023CT6	CT6	Unstimulated	China	Chongqing	Unknown	0	Unknown	Adult	saliva	Illumina MiSeq	Unknown	Unknown	Inferior11	V3-V4	Wang 2018
SRR6177859	SRP125529CT43	CT43	Unstimulated	China	Chongqing	Unknown	0	Unknown	Adult	saliva	Illumina MiSeq	Unknown	Unknown	Inferior11	V3-V4	Wang 2018
SRR6177837	SRP123327CT27	CT27	Unstimulated	China	Chongqing	Unknown	0	Unknown	Adult	saliva	Illumina MiSeq	Unknown	Unknown	Inferior11	V3-V4	Wang 2018
SRR6177845	SRP124425CT20	CT20	Unstimulated	China	Chongqing	Unknown	0	Unknown	Adult	saliva	Illumina MiSeq	Unknown	Unknown	Inferior11	V3-V4	Wang 2018
SRR6177838	SRP123328CT26	CT26	Unstimulated	China	Chongqing	Unknown	0	Unknown	Adult	saliva	Illumina MiSeq	Unknown	Unknown	Inferior11	V3-V4	Wang 2018
SRR6177873	SRP127723CT28	CT28	Unstimulated	China	Chongqing	Unknown	0	Unknown	Adult	saliva	Illumina MiSeq	Unknown	Unknown	Inferior11	V3-V4	Wang 2018
SRR11821897	SRP262534SC087358	SC087358	Mouthwash	NorthAmerica	America	Unknown	0	Unknown	Adult	saliva	Illumina MiSeq	Unknown	Unknown	Inferior13	V4	Yano 2020
SRR11821896	SRP262534SC087359	SC087359	Mouthwash	NorthAmerica	America	Unknown	0	Unknown	Adult	saliva	Illumina MiSeq	Unknown	Unknown	Inferior13	V4	Yano 2020
SRR11821895	SRP262534SC087362	SC087362	Mouthwash	NorthAmerica	America	Unknown	0	Unknown	Adult	saliva	Illumina MiSeq	Unknown	Unknown	Inferior13	V4	Yano 2020
SRR11821894	SRP262534SC087363	SC087363	Mouthwash	NorthAmerica	America	Unknown	0	Unknown	Adult	saliva	Illumina MiSeq	Unknown	Unknown	Inferior13	V4	Yano 2020
SRR11821957	SRP262534SC087366	SC087366	Mouthwash	NorthAmerica	America	Unknown	0	Unknown	Adult	saliva	Illumina MiSeq	Unknown	Unknown	Inferior13	V4	Yano 2020
SRR11821956	SRP262534SC087370	SC087370	Mouthwash	NorthAmerica	America	Unknown	0	Unknown	Adult	saliva	Illumina MiSeq	Unknown	Unknown	Inferior13	V4	Yano 2020
SRR11821955	SRP262534SC087374	SC087374	Mouthwash	NorthAmerica	America	Unknown	0	Unknown	Adult	saliva	Illumina MiSeq	Unknown	Unknown	Inferior13	V4	Yano 2020
SRR11821951	SRP262534SC087381	SC087381	Mouthwash	NorthAmerica	America	Unknown	0	Unknown	Adult	saliva	Illumina MiSeq	Unknown	Unknown	Inferior13	V4	Yano 2020
SRR11821950	SRP262534SC087382	SC087382	Mouthwash	NorthAmerica	America	Unknown	0	Unknown	Adult	saliva	Illumina MiSeq	Unknown	Unknown	Inferior13	V4	Yano 2020
SRR11821949	SRP262534SC087385	SC087385	Mouthwash	NorthAmerica	America	Unknown	0	Unknown	Adult	saliva	Illumina MiSeq	Unknown	Unknown	Inferior13	V4	Yano 2020
SRR11821948	SRP262534SC087390	SC087390	Mouthwash	NorthAmerica	America	Unknown	0	Unknown	Adult	saliva	Illumina MiSeq	Unknown	Unknown	Inferior13	V4	Yano 2020
SRR11821947	SRP262534SC087393	SC087393	Mouthwash	NorthAmerica	America	Unknown	0	Unknown	Adult	saliva	Illumina MiSeq	Unknown	Unknown	Inferior13	V4	Yano 2020
SRR11821946	SRP262534SC087395	SC087395	Mouthwash	NorthAmerica	America	Unknown	0	Unknown	Adult	saliva	Illumina MiSeq	Unknown	Unknown	Inferior13	V4	Yano 2020
SRR11821942	SRP262534SC087404	SC087404	Mouthwash	NorthAmerica	America	Unknown	0	Unknown	Adult	saliva	Illumina MiSeq	Unknown	Unknown	Inferior13	V4	Yano 2020
SRR11821940	SRP262534SC087405	SC087405	Mouthwash	NorthAmerica	America	Unknown	0	Unknown	Adult	saliva	Illumina MiSeq	Unknown	Unknown	Inferior13	V4	Yano 2020
SRR11821939	SRP262534SC087410	SC087410	Mouthwash	NorthAmerica	America	Unknown	0	Unknown	Adult	saliva	Illumina MiSeq	Unknown	Unknown	Inferior13	V4	Yano 2020
SRR11821938	SRP262534SC087413	SC087413	Mouthwash	NorthAmerica	America	Unknown	0	Unknown	Adult	saliva	Illumina MiSeq	Unknown	Unknown	Inferior13	V4	Yano 2020
SRR11821937	SRP262534SC087418	SC087418	Mouthwash	NorthAmerica	America	Unknown	0	Unknown	Adult	saliva	Illumina MiSeq	Unknown	Unknown	Inferior13	V4	Yano 2020
SRR11821936	SRP262534SC087422	SC087422	Mouthwash	NorthAmerica	America	Unknown	0	Unknown	Adult	saliva	Illumina MiSeq	Unknown	Unknown	Inferior13	V4	Yano 2020
SRR11821935	SRP262534SC087423	SC087423	Mouthwash	NorthAmerica	America	Unknown	0	Unknown	Adult	saliva	Illumina MiSeq	Unknown	Unknown	Inferior13	V4	Yano 2020
SRR11821933	SRP262534SC087429	SC087429	Mouthwash	NorthAmerica	America	Unknown	0	Unknown	Adult	saliva	Illumina MiSeq	Unknown	Unknown	Inferior13	V4	Yano 2020
SRR11821932	SRP262534SC087430	SC087430	Mouthwash	NorthAmerica	America	Unknown	0	Unknown	Adult	saliva	Illumina MiSeq	Unknown	Unknown	Inferior13	V4	Yano 2020
SRR11821931	SRP262534SC087432	SC087432	Mouthwash	NorthAmerica	America	Unknown	0	Unknown	Adult	saliva	Illumina MiSeq	Unknown	Unknown	Inferior13	V4	Yano 2020
SRR11821929	SRP262534SC087436	SC087436	Mouthwash	NorthAmerica	America	Unknown	0	Unknown	Adult	saliva	Illumina MiSeq	Unknown	Unknown	Inferior13	V4	Yano 2020
SRR11821928	SRP262534SC087442	SC087442	Mouthwash	NorthAmerica	America	Unknown	0	Unknown	Adult	saliva	Illumina MiSeq	Unknown	Unknown	Inferior13	V4	Yano 2020
SRR11821927	SRP262534SC087443	SC087443	Mouthwash	NorthAmerica	America	Unknown	0	Unknown	Adult	saliva	Illumina MiSeq	Unknown	Unknown	Inferior13	V4	Yano 2020
SRR11821926	SRP262534SC087446	SC087446	Mouthwash	NorthAmerica	America	Unknown	0	Unknown	Adult	saliva	Illumina MiSeq	Unknown	Unknown	Inferior13	V4	Yano 2020
SRR11822005	SRP262534SC087452	SC087452	Mouthwash	NorthAmerica	America	Unknown	0	Unknown	Adult	saliva	Illumina MiSeq	Unknown	Unknown	Inferior13	V4	Yano 2020
SRR11822004	SRP262534SC087457	SC087457	Mouthwash	NorthAmerica	America	Unknown	0	Unknown	Adult	saliva	Illumina MiSeq	Unknown	Unknown	Inferior13	V4	Yano 2020
SRR11822003	SRP262534SC087460	SC087460	Mouthwash	NorthAmerica	America	Unknown	0	Unknown	Adult	saliva	Illumina MiSeq	Unknown	Unknown	Inferior13	V4	Yano 2020
SRR11822002	SRP262534SC087462	SC087462	Mouthwash	NorthAmerica	America	Unknown	0	Unknown	Adult	saliva	Illumina MiSeq	Unknown	Unknown	Inferior13	V4	Yano 2020
SRR11822000	SRP262534SC087466	SC087466	Mouthwash	NorthAmerica	America	Unknown	0	Unknown	Adult	saliva	Illumina MiSeq	Unknown	Unknown	Inferior13	V4	Yano 2020
SRR11821999	SRP262534SC087471	SC087471	Mouthwash	NorthAmerica	America	Unknown	0	Unknown	Adult	saliva	Illumina MiSeq	Unknown	Unknown	Inferior13	V4	Yano 2020
SRR11821994	SRP262534SC087478	SC087478	Mouthwash	NorthAmerica	America	Unknown	0	Unknown	Adult	saliva	Illumina MiSeq	Unknown	Unknown	Inferior13	V4	Yano 2020
SRR11821993	SRP262534SC087484	SC087484	Mouthwash	NorthAmerica	America	Unknown	0	Unknown	Adult	saliva	Illumina MiSeq	Unknown	Unknown	Inferior13	V4	Yano 2020
SRR11821992	SRP262534SC087486	SC087486	Mouthwash	NorthAmerica	America	Unknown	0	Unknown	Adult	saliva	Illumina MiSeq	Unknown	Unknown	Inferior13	V4	Yano 2020
SRR11821991	SRP262534SC087487	SC087487	Mouthwash	NorthAmerica	America	Unknown	0	Unknown	Adult	saliva	Illumina MiSeq	Unknown	Unknown	Inferior13	V4	Yano 2020
SRR11821984	SRP262534SC087497	SC087497	Other	NorthAmerica	America	Unknown	0	Unknown	Adult	saliva	Illumina MiSeq	Unknown	Unknown	Inferior13	V4	Yano 2020
SRR11821983	SRP262534SC087498	SC087498	Other	NorthAmerica	America	Unknown	0	Unknown	Adult	saliva	Illumina MiSeq	Unknown	Unknown	Inferior13	V4	Yano 2020
SRR11821982	SRP262534SC087499	SC087499	Other	NorthAmerica	America	Unknown	0	Unknown	Adult	saliva	Illumina MiSeq	Unknown	Unknown	Inferior13	V4	Yano 2020
SRR11821981	SRP262534SC087500	SC087500	Other	NorthAmerica	America	Unknown	0	Unknown	Adult	saliva	Illumina MiSeq	Unknown	Unknown	Inferior13	V4	Yano 2020
SRR11821980	SRP262534SC087501	SC087501	Other	NorthAmerica	America	Unknown	0	Unknown	Adult	saliva	Illumina MiSeq	Unknown	Unknown	Inferior13	V4	Yano 2020
SRR11821978	SRP262534SC087502	SC087502	Other	NorthAmerica	America	Unknown	0	Unknown	Adult	saliva	Illumina MiSeq	Unknown	Unknown	Inferior13	V4	Yano 2020
SRR11821977	SRP262534SC087503	SC087503	Other	NorthAmerica	America	Unknown	0	Unknown	Adult	saliva	Illumina MiSeq	Unknown	Unknown	Inferior13	V4	Yano 2020
SRR11821976	SRP262534SC087504	SC087504	Other	NorthAmerica	America	Unknown	0	Unknown	Adult	saliva	Illumina MiSeq	Unknown	Unknown	Inferior13	V4	Yano 2020
SRR11821975	SRP262534SC087505	SC087505	Other	NorthAmerica	America	Unknown	0	Unknown	Adult	saliva	Illumina MiSeq	Unknown	Unknown	Inferior13	V4	Yano 2020
SRR11821974	SRP262534SC087506	SC087506	Other	NorthAmerica	America	Unknown	0	Unknown	Adult	saliva	Illumina MiSeq	Unknown	Unknown	Inferior13	V4	Yano 2020
SRR11821973	SRP262534SC087507	SC087507	Other	NorthAmerica	America	Unknown	0	Unknown	Adult	saliva	Illumina MiSeq	Unknown	Unknown	Inferior13	V4	Yano 2020
SRR11821972	SRP262534SC087508	SC087508	Other	NorthAmerica	America	Unknown	0	Unknown	Adult	saliva	Illumina MiSeq	Unknown	Unknown	Inferior13	V4	Yano 2020
SRR11821971	SRP262534SC087509	SC087509	Other	NorthAmerica	America	Unknown	0	Unknown	Adult	saliva	Illumina MiSeq	Unknown	Unknown	Inferior13	V4	Yano 2020
SRR11821970	SRP262534SC087510	SC087510	Other	NorthAmerica	America	Unknown	0	Unknown	Adult	saliva	Illumina MiSeq	Unknown	Unknown	Inferior13	V4	Yano 2020
SRR11821969	SRP262534SC087511	SC087511	Other	NorthAmerica	America	Unknown	0	Unknown	Adult	saliva	Illumina MiSeq	Unknown	Unknown	Inferior13	V4	Yano 2020
SRR11821967	SRP262534SC087512	SC087512	Other	NorthAmerica	America	Unknown	0	Unknown	Adult	saliva	Illumina MiSeq	Unknown	Unknown	Inferior13	V4	Yano 2020
SRR11821966	SRP262534SC087513	SC087513	Other	NorthAmerica	America	Unknown	0	Unknown	Adult	saliva	Illumina MiSeq	Unknown	Unknown	Inferior13	V4	Yano 2020
SRR11821965	SRP262534SC087514	SC087514	Other	NorthAmerica	America	Unknown	0	Unknown	Adult	saliva	Illumina MiSeq	Unknown	Unknown	Inferior13	V4	Yano 2020
SRR11821964	SRP262534SC087515	SC087515	Other	NorthAmerica	America	Unknown	0	Unknown	Adult	saliva	Illumina MiSeq	Unknown	Unknown	Inferior13	V4	Yano 2020
SRR11821963	SRP262534SC087516	SC087516	Other	NorthAmerica	America	Unknown	0	Unknown	Adult	saliva	Illumina MiSeq	Unknown	Unknown	Inferior13	V4	Yano 2020
SRR11821959	SRP262534SC087521	SC087521	Other	NorthAmerica	America	Unknown	0	Unknown	Adult	saliva	Illumina MiSeq	Unknown	Unknown	Inferior13	V4	Yano 2020
SRR11821958	SRP262534SC087522	SC087522	Other	NorthAmerica	America	Unknown	0	Unknown	Adult	saliva	Illumina MiSeq	Unknown	Unknown	Inferior13	V4	Yano 2020
SRR11822008	SRP262534SC087523	SC087523	Other	NorthAmerica	America	Unknown	0	Unknown	Adult	saliva	Illumina MiSeq	Unknown	Unknown	Inferior13	V4	Yano 2020
SRR11821925	SRP262534SC087524	SC087524	Other	NorthAmerica	America	Unknown	0	Unknown	Adult	saliva	Illumina MiSeq	Unknown	Unknown	Inferior13	V4	Yano 2020
SRR11821924	SRP262534SC087525	SC087525	Other	NorthAmerica	America	Unknown	0	Unknown	Adult	saliva	Illumina MiSeq	Unknown	Unknown	Inferior13	V4	Yano 2020
SRR11821923	SRP262534SC087526	SC087526	Other	NorthAmerica	America	Unknown	0	Unknown	Adult	saliva	Illumina MiSeq	Unknown	Unknown	Inferior13	V4	Yano 2020
SRR11821922	SRP262534SC087527	SC087527	Other	NorthAmerica	America	Unknown	0	Unknown	Adult	saliva	Illumina MiSeq	Unknown	Unknown	Inferior13	V4	Yano 2020
SRR11821921	SRP262534SC087528	SC087528	Other	NorthAmerica	America	Unknown	0	Unknown	Adult	saliva	Illumina MiSeq	Unknown	Unknown	Inferior13	V4	Yano 2020
SRR11821920	SRP262534SC087529	SC087529	Other	NorthAmerica	America	Unknown	0	Unknown	Adult	saliva	Illumina MiSeq	Unknown	Unknown	Inferior13	V4	Yano 2020
SRR11821919	SRP262534SC087530	SC087530	Other	NorthAmerica	America	Unknown	0	Unknown	Adult	saliva	Illumina MiSeq	Unknown	Unknown	Inferior13	V4	Yano 2020
SRR11821918	SRP262534SC087531	SC087531	Other	NorthAmerica	America	Unknown	0	Unknown	Adult	saliva	Illumina MiSeq	Unknown	Unknown	Inferior13	V4	Yano 2020
SRR11821917	SRP262534SC087532	SC087532	Other	NorthAmerica	America	Unknown	0	Unknown	Adult	saliva	Illumina MiSeq	Unknown	Unknown	Inferior13	V4	Yano 2020
SRR11821915	SRP262534SC087533	SC087533	Other	NorthAmerica	America	Unknown	0	Unknown	Adult	saliva	Illumina MiSeq	Unknown	Unknown	Inferior13	V4	Yano 2020
SRR11821914	SRP262534SC087534	SC087534	Other	NorthAmerica	America	Unknown	0	Unknown	Adult	saliva	Illumina MiSeq	Unknown	Unknown	Inferior13	V4	Yano 2020
SRR11821913	SRP262534SC087535	SC087535	Other	NorthAmerica	America	Unknown	0	Unknown	Adult	saliva	Illumina MiSeq	Unknown	Unknown	Inferior13	V4	Yano 2020
SRR11821912	SRP262534SC087536	SC087536	Other	NorthAmerica	America	Unknown	0	Unknown	Adult	saliva	Illumina MiSeq	Unknown	Unknown	Inferior13	V4	Yano 2020
SRR11821911	SRP262534SC087537	SC087537	Other	NorthAmerica	America	Unknown	0	Unknown	Adult	saliva	Illumina MiSeq	Unknown	Unknown	Inferior13	V4	Yano 2020
SRR11821910	SRP262534SC087538	SC087538	Other	NorthAmerica	America	Unknown	0	Unknown	Adult	saliva	Illumina MiSeq	Unknown	Unknown	Inferior13	V4	Yano 2020
SRR10802245	SRP239030hc01	hc01	Unstimulated	Europe	Russia	Unknown	0	Unknown	Adult	saliva	Illumina MiSeq	Unknown	Unknown	Inferior16	V3-V4	Ziganshina 2020
SRR10802244	SRP239030hc02	hc02	Unstimulated	Europe	Russia	Unknown	0	Unknown	Adult	saliva	Illumina MiSeq	Unknown	Unknown	Inferior16	V3-V4	Ziganshina 2020
SRR10802233	SRP239030hc03	hc03	Unstimulated	Europe	Russia	Unknown	0	Unknown	Adult	saliva	Illumina MiSeq	Unknown	Unknown	Inferior16	V3-V4	Ziganshina 2020
SRR10802226	SRP239030hc04	hc04	Unstimulated	Europe	Russia	Unknown	0	Unknown	Adult	saliva	Illumina MiSeq	Unknown	Unknown	Inferior16	V3-V4	Ziganshina 2020
SRR10802225	SRP239030hc05	hc05	Unstimulated	Europe	Russia	Unknown	0	Unknown	Adult	saliva	Illumina MiSeq	Unknown	Unknown	Inferior16	V3-V4	Ziganshina 2020
SRR10802224	SRP239030hc06	hc06	Unstimulated	Europe	Russia	Unknown	0	Unknown	Adult	saliva	Illumina MiSeq	Unknown	Unknown	Inferior16	V3-V4	Ziganshina 2020
SRR10802223	SRP239030hc07	hc07	Unstimulated	Europe	Russia	Unknown	0	Unknown	Adult	saliva	Illumina MiSeq	Unknown	Unknown	Inferior16	V3-V4	Ziganshina 2020
SRR10802222	SRP239030hc08	hc08	Unstimulated	Europe	Russia	Unknown	0	Unknown	Adult	saliva	Illumina MiSeq	Unknown	Unknown	Inferior16	V3-V4	Ziganshina 2020
SRR10802221	SRP239030hc09	hc09	Unstimulated	Europe	Russia	Unknown	0	Unknown	Adult	saliva	Illumina MiSeq	Unknown	Unknown	Inferior16	V3-V4	Ziganshina 2020
SRR10802220	SRP239030hc10	hc10	Unstimulated	Europe	Russia	Unknown	0	Unknown	Adult	saliva	Illumina MiSeq	Unknown	Unknown	Inferior16	V3-V4	Ziganshina 2020
SRR10802243	SRP239030hc11	hc11	Unstimulated	Europe	Russia	Unknown	0	Unknown	Adult	saliva	Illumina MiSeq	Unknown	Unknown	Inferior16	V3-V4	Ziganshina 2020
SRR10802242	SRP239030hc12	hc12	Unstimulated	Europe	Russia	Unknown	0	Unknown	Adult	saliva	Illumina MiSeq	Unknown	Unknown	Inferior16	V3-V4	Ziganshina 2020
SRR10882780	SRP241848H01TY	H01TY	Unstimulated	China	Anhui	Female	39	31-50	Adult	saliva	Illumina MiSeq	No	Unknown	N3	V3-V4	Sun 2020
SRR10882779	SRP241848H02TY	H02TY	Unstimulated	China	Anhui	Female	39	31-50	Adult	saliva	Illumina MiSeq	No	Unknown	N3	V3-V4	Sun 2020
SRR10882738	SRP241848H03TY	H03TY	Unstimulated	China	Anhui	Female	28	18-30	Adult	saliva	Illumina MiSeq	No	Unknown	N3	V3-V4	Sun 2020
SRR10882727	SRP241848H04TY	H04TY	Unstimulated	China	Anhui	Female	24	18-30	Adult	saliva	Illumina MiSeq	No	Unknown	N3	V3-V4	Sun 2020
SRR10882716	SRP241848H05TY	H05TY	Unstimulated	China	Anhui	Male	32	31-50	Adult	saliva	Illumina MiSeq	No	Unknown	N3	V3-V4	Sun 2020
SRR10882705	SRP241848H06TY	H06TY	Unstimulated	China	Anhui	Female	21	18-30	Adult	saliva	Illumina MiSeq	No	Unknown	N3	V3-V4	Sun 2020
SRR10882694	SRP241848H07TY	H07TY	Unstimulated	China	Anhui	Female	29	18-30	Adult	saliva	Illumina MiSeq	No	Unknown	N3	V3-V4	Sun 2020
SRR10882683	SRP241848H08TY	H08TY	Unstimulated	China	Anhui	Female	38	31-50	Adult	saliva	Illumina MiSeq	No	Unknown	N3	V3-V4	Sun 2020
SRR10882672	SRP241848H09TY	H09TY	Unstimulated	China	Anhui	Female	22	18-30	Adult	saliva	Illumina MiSeq	No	Unknown	N3	V3-V4	Sun 2020
SRR10882661	SRP241848H10TY	H10TY	Unstimulated	China	Anhui	Male	30	18-30	Adult	saliva	Illumina MiSeq	No	Unknown	N3	V3-V4	Sun 2020
SRR10882778	SRP241848H11TY	H11TY	Unstimulated	China	Anhui	Female	42	31-50	Adult	saliva	Illumina MiSeq	No	Unknown	N3	V3-V4	Sun 2020
SRR10882767	SRP241848H12TY	H12TY	Unstimulated	China	Anhui	Male	23	18-30	Adult	saliva	Illumina MiSeq	No	Unknown	N3	V3-V4	Sun 2020
SRR10882756	SRP241848H13TY	H13TY	Unstimulated	China	Anhui	Female	21	18-30	Adult	saliva	Illumina MiSeq	No	Unknown	N3	V3-V4	Sun 2020
SRR10882745	SRP241848H14TY	H14TY	Unstimulated	China	Anhui	Female	25	18-30	Adult	saliva	Illumina MiSeq	No	Unknown	N3	V3-V4	Sun 2020
SRR10882744	SRP241848H15TY	H15TY	Unstimulated	China	Anhui	Female	25	18-30	Adult	saliva	Illumina MiSeq	No	Unknown	N3	V3-V4	Sun 2020
SRR10882743	SRP241848H16TY	H16TY	Unstimulated	China	Anhui	Male	25	18-30	Adult	saliva	Illumina MiSeq	No	Unknown	N3	V3-V4	Sun 2020
SRR10882742	SRP241848H17TY	H17TY	Unstimulated	China	Anhui	Female	29	18-30	Adult	saliva	Illumina MiSeq	No	Unknown	N3	V3-V4	Sun 2020
SRR10882741	SRP241848H18TY	H18TY	Unstimulated	China	Anhui	Female	26	18-30	Adult	saliva	Illumina MiSeq	No	Unknown	N3	V3-V4	Sun 2020
SRR10882740	SRP241848H19TY	H19TY	Unstimulated	China	Anhui	Female	46	31-50	Adult	saliva	Illumina MiSeq	No	Unknown	N3	V3-V4	Sun 2020
SRR10882739	SRP241848H20TY	H20TY	Unstimulated	China	Anhui	Female	32	31-50	Adult	saliva	Illumina MiSeq	No	Unknown	N3	V3-V4	Sun 2020
SRR10882737	SRP241848H21TY	H21TY	Unstimulated	China	Anhui	Female	25	18-30	Adult	saliva	Illumina MiSeq	No	Unknown	N3	V3-V4	Sun 2020
SRR10882736	SRP241848H22TY	H22TY	Unstimulated	China	Anhui	Female	22	18-30	Adult	saliva	Illumina MiSeq	No	Unknown	N3	V3-V4	Sun 2020
SRR10882735	SRP241848H23TY	H23TY	Unstimulated	China	Anhui	Female	31	31-50	Adult	saliva	Illumina MiSeq	No	Unknown	N3	V3-V4	Sun 2020
SRR10882734	SRP241848H24TY	H24TY	Unstimulated	China	Anhui	Male	33	31-50	Adult	saliva	Illumina MiSeq	No	Unknown	N3	V3-V4	Sun 2020
SRR10882733	SRP241848H25TY	H25TY	Unstimulated	China	Anhui	Male	18	18-30	Adult	saliva	Illumina MiSeq	No	Unknown	N3	V3-V4	Sun 2020
SRR10882732	SRP241848H26TY	H26TY	Unstimulated	China	Anhui	Male	21	18-30	Adult	saliva	Illumina MiSeq	No	Unknown	N3	V3-V4	Sun 2020
SRR10882731	SRP241848H27TY	H27TY	Unstimulated	China	Anhui	Male	21	18-30	Adult	saliva	Illumina MiSeq	No	Unknown	N3	V3-V4	Sun 2020
SRR6185623	SRP120263HCS04	HCS04	Unstimulated	China	Beijing	Unknown	0	Unknown	Adult	saliva	Illumina MiSeq	Unknown	Unknown	N6	V3-V4	Xun 2018
SRR6185625	SRP120263HCS10	HCS10	Unstimulated	China	Beijing	Unknown	0	Unknown	Adult	saliva	Illumina MiSeq	Unknown	Unknown	N6	V3-V4	Xun 2018
SRR6185624	SRP120263HCS11	HCS11	Unstimulated	China	Beijing	Unknown	0	Unknown	Adult	saliva	Illumina MiSeq	Unknown	Unknown	N6	V3-V4	Xun 2018
SRR6185619	SRP120263HCS12	HCS12	Unstimulated	China	Beijing	Unknown	0	Unknown	Adult	saliva	Illumina MiSeq	Unknown	Unknown	N6	V3-V4	Xun 2018
SRR6185614	SRP120263HCS14	HCS14	Unstimulated	China	Beijing	Unknown	0	Unknown	Adult	saliva	Illumina MiSeq	Unknown	Unknown	N6	V3-V4	Xun 2018
SRR6185615	SRP120263HCS15	HCS15	Unstimulated	China	Beijing	Unknown	0	Unknown	Adult	saliva	Illumina MiSeq	Unknown	Unknown	N6	V3-V4	Xun 2018
SRR6185620	SRP120263HCS07	HCS07	Unstimulated	China	Beijing	Unknown	0	Unknown	Adult	saliva	Illumina MiSeq	Unknown	Unknown	N6	V3-V4	Xun 2018
SRR6185610	SRP120263HCS18	HCS18	Unstimulated	China	Beijing	Unknown	0	Unknown	Adult	saliva	Illumina MiSeq	Unknown	Unknown	N6	V3-V4	Xun 2018
SRR6185626	SRP120263HCS09	HCS09	Unstimulated	China	Beijing	Unknown	0	Unknown	Adult	saliva	Illumina MiSeq	Unknown	Unknown	N6	V3-V4	Xun 2018
SRR6185613	SRP120263HCS17	HCS17	Unstimulated	China	Beijing	Unknown	0	Unknown	Adult	saliva	Illumina MiSeq	Unknown	Unknown	N6	V3-V4	Xun 2018
SRR6185621	SRP120263HCS06	HCS06	Unstimulated	China	Beijing	Unknown	0	Unknown	Adult	saliva	Illumina MiSeq	Unknown	Unknown	N6	V3-V4	Xun 2018
SRR6185622	SRP120263HCS05	HCS05	Unstimulated	China	Beijing	Unknown	0	Unknown	Adult	saliva	Illumina MiSeq	Unknown	Unknown	N6	V3-V4	Xun 2018
SRR6185618	SRP120263HCS13	HCS13	Unstimulated	China	Beijing	Unknown	0	Unknown	Adult	saliva	Illumina MiSeq	Unknown	Unknown	N6	V3-V4	Xun 2018
SRR6185611	SRP120263HCS19	HCS19	Unstimulated	China	Beijing	Unknown	0	Unknown	Adult	saliva	Illumina MiSeq	Unknown	Unknown	N6	V3-V4	Xun 2018
SRR6185627	SRP120263HCS08	HCS08	Unstimulated	China	Beijing	Unknown	0	Unknown	Adult	saliva	Illumina MiSeq	Unknown	Unknown	N6	V3-V4	Xun 2018
SRR6185608	SRP120263HCS20	HCS20	Unstimulated	China	Beijing	Unknown	0	Unknown	Adult	saliva	Illumina MiSeq	Unknown	Unknown	N6	V3-V4	Xun 2018
SRR6185612	SRP120263HCS16	HCS16	Unstimulated	China	Beijing	Unknown	0	Unknown	Adult	saliva	Illumina MiSeq	Unknown	Unknown	N6	V3-V4	Xun 2018
SRR6185617	SRP120263HCS23	HCS23	Unstimulated	China	Beijing	Unknown	0	Unknown	Adult	saliva	Illumina MiSeq	Unknown	Unknown	N6	V3-V4	Xun 2018
SRR6185616	SRP120263HCS22	HCS22	Unstimulated	China	Beijing	Unknown	0	Unknown	Adult	saliva	Illumina MiSeq	Unknown	Unknown	N6	V3-V4	Xun 2018
SRR6185609	SRP120263HCS21	HCS21	Unstimulated	China	Beijing	Unknown	0	Unknown	Adult	saliva	Illumina MiSeq	Unknown	Unknown	N6	V3-V4	Xun 2018
SRR5559705	SRP107079N005	N005	Unstimulated	China	Taiwan	Male	42	31-50	Adult	saliva	Illumina MiSeq	Unknown	Unknown	N7	V4	Lee 2017
SRR5559568	SRP107079N015	N015	Unstimulated	China	Taiwan	Male	59	50+	Adult	saliva	Illumina MiSeq	Unknown	Unknown	N7	V4	Lee 2017
SRR5559485	SRP107079N016	N016	Unstimulated	China	Taiwan	Female	50	31-50	Adult	saliva	Illumina MiSeq	Unknown	Unknown	N7	V4	Lee 2017
SRR5559484	SRP107079N017	N017	Unstimulated	China	Taiwan	Male	31	31-50	Adult	saliva	Illumina MiSeq	Unknown	Unknown	N7	V4	Lee 2017
SRR5559487	SRP107079N018	N018	Unstimulated	China	Taiwan	Male	46	31-50	Adult	saliva	Illumina MiSeq	Unknown	Unknown	N7	V4	Lee 2017
SRR5559486	SRP107079N019	N019	Unstimulated	China	Taiwan	Male	43	31-50	Adult	saliva	Illumina MiSeq	Unknown	Unknown	N7	V4	Lee 2017
SRR5559481	SRP107079N020	N020	Unstimulated	China	Taiwan	Male	31	31-50	Adult	saliva	Illumina MiSeq	Unknown	Unknown	N7	V4	Lee 2017
SRR5559480	SRP107079N021	N021	Unstimulated	China	Taiwan	Male	33	31-50	Adult	saliva	Illumina MiSeq	Unknown	Unknown	N7	V4	Lee 2017
SRR5559483	SRP107079N023	N023	Unstimulated	China	Taiwan	Male	37	31-50	Adult	saliva	Illumina MiSeq	Unknown	Unknown	N7	V4	Lee 2017
SRR5559482	SRP107079N024	N024	Unstimulated	China	Taiwan	Male	37	31-50	Adult	saliva	Illumina MiSeq	Unknown	Unknown	N7	V4	Lee 2017
SRR5559479	SRP107079N025	N025	Unstimulated	China	Taiwan	Male	51	50+	Adult	saliva	Illumina MiSeq	Unknown	Unknown	N7	V4	Lee 2017
SRR5559478	SRP107079N026	N026	Unstimulated	China	Taiwan	Male	43	31-50	Adult	saliva	Illumina MiSeq	Unknown	Unknown	N7	V4	Lee 2017
SRR5559386	SRP107079N027	N027	Unstimulated	China	Taiwan	Male	50	31-50	Adult	saliva	Illumina MiSeq	Unknown	Unknown	N7	V4	Lee 2017
SRR5559387	SRP107079N028	N028	Unstimulated	China	Taiwan	Male	40	31-50	Adult	saliva	Illumina MiSeq	Unknown	Unknown	N7	V4	Lee 2017
SRR5559384	SRP107079N029	N029	Unstimulated	China	Taiwan	Male	39	31-50	Adult	saliva	Illumina MiSeq	Unknown	Unknown	N7	V4	Lee 2017
SRR5559385	SRP107079N030	N030	Unstimulated	China	Taiwan	Male	33	31-50	Adult	saliva	Illumina MiSeq	Unknown	Unknown	N7	V4	Lee 2017
SRR5559382	SRP107079N031	N031	Unstimulated	China	Taiwan	Male	37	31-50	Adult	saliva	Illumina MiSeq	Unknown	Unknown	N7	V4	Lee 2017
SRR5559383	SRP107079N032	N032	Unstimulated	China	Taiwan	Male	77	50+	Adult	saliva	Illumina MiSeq	Unknown	Unknown	N7	V4	Lee 2017
SRR5559380	SRP107079N033	N033	Unstimulated	China	Taiwan	Male	47	31-50	Adult	saliva	Illumina MiSeq	Unknown	Unknown	N7	V4	Lee 2017
SRR5559381	SRP107079N034	N034	Unstimulated	China	Taiwan	Male	43	31-50	Adult	saliva	Illumina MiSeq	Unknown	Unknown	N7	V4	Lee 2017
SRR5559378	SRP107079N035	N035	Unstimulated	China	Taiwan	Male	45	31-50	Adult	saliva	Illumina MiSeq	Unknown	Unknown	N7	V4	Lee 2017
SRR5559379	SRP107079N036	N036	Unstimulated	China	Taiwan	Male	57	50+	Adult	saliva	Illumina MiSeq	Unknown	Unknown	N7	V4	Lee 2017
SRR5559639	SRP107079N037	N037	Unstimulated	China	Taiwan	Male	44	31-50	Adult	saliva	Illumina MiSeq	Unknown	Unknown	N7	V4	Lee 2017
SRR5559638	SRP107079N038	N038	Unstimulated	China	Taiwan	Male	38	31-50	Adult	saliva	Illumina MiSeq	Unknown	Unknown	N7	V4	Lee 2017
SRR5559637	SRP107079N039	N039	Unstimulated	China	Taiwan	Male	35	31-50	Adult	saliva	Illumina MiSeq	Unknown	Unknown	N7	V4	Lee 2017
SRR5559636	SRP107079N040	N040	Unstimulated	China	Taiwan	Male	59	50+	Adult	saliva	Illumina MiSeq	Unknown	Unknown	N7	V4	Lee 2017
SRR5559643	SRP107079N041	N041	Unstimulated	China	Taiwan	Male	65	50+	Adult	saliva	Illumina MiSeq	Unknown	Unknown	N7	V4	Lee 2017
SRR5559642	SRP107079N042	N042	Unstimulated	China	Taiwan	Male	42	31-50	Adult	saliva	Illumina MiSeq	Unknown	Unknown	N7	V4	Lee 2017
SRR5559641	SRP107079N043	N043	Unstimulated	China	Taiwan	Male	48	31-50	Adult	saliva	Illumina MiSeq	Unknown	Unknown	N7	V4	Lee 2017
SRR5559640	SRP107079N044	N044	Unstimulated	China	Taiwan	Male	30	18-30	Adult	saliva	Illumina MiSeq	Unknown	Unknown	N7	V4	Lee 2017
SRR5559645	SRP107079N045	N045	Unstimulated	China	Taiwan	Male	74	50+	Adult	saliva	Illumina MiSeq	Unknown	Unknown	N7	V4	Lee 2017
SRR5559644	SRP107079N046	N046	Unstimulated	China	Taiwan	Male	62	50+	Adult	saliva	Illumina MiSeq	Unknown	Unknown	N7	V4	Lee 2017
SRR5559525	SRP107079N048	N048	Unstimulated	China	Taiwan	Male	52	50+	Adult	saliva	Illumina MiSeq	Unknown	Unknown	N7	V4	Lee 2017
SRR5559526	SRP107079N049	N049	Unstimulated	China	Taiwan	Male	44	31-50	Adult	saliva	Illumina MiSeq	Unknown	Unknown	N7	V4	Lee 2017
SRR5559527	SRP107079N050	N050	Unstimulated	China	Taiwan	Female	40	31-50	Adult	saliva	Illumina MiSeq	Unknown	Unknown	N7	V4	Lee 2017
SRR5559528	SRP107079N051	N051	Unstimulated	China	Taiwan	Male	36	31-50	Adult	saliva	Illumina MiSeq	Unknown	Unknown	N7	V4	Lee 2017
SRR5559521	SRP107079N052	N052	Unstimulated	China	Taiwan	Male	46	31-50	Adult	saliva	Illumina MiSeq	Unknown	Unknown	N7	V4	Lee 2017
SRR5559522	SRP107079N053	N053	Unstimulated	China	Taiwan	Male	35	31-50	Adult	saliva	Illumina MiSeq	Unknown	Unknown	N7	V4	Lee 2017
SRR5559523	SRP107079N054	N054	Unstimulated	China	Taiwan	Male	59	50+	Adult	saliva	Illumina MiSeq	Unknown	Unknown	N7	V4	Lee 2017
SRR5559524	SRP107079N055	N055	Unstimulated	China	Taiwan	Male	60	50+	Adult	saliva	Illumina MiSeq	Unknown	Unknown	N7	V4	Lee 2017
SRR5559529	SRP107079N056	N056	Unstimulated	China	Taiwan	Male	54	50+	Adult	saliva	Illumina MiSeq	Unknown	Unknown	N7	V4	Lee 2017
SRR5559530	SRP107079N057	N057	Unstimulated	China	Taiwan	Male	63	50+	Adult	saliva	Illumina MiSeq	Unknown	Unknown	N7	V4	Lee 2017
SRR5559411	SRP107079N058	N058	Unstimulated	China	Taiwan	Male	70	50+	Adult	saliva	Illumina MiSeq	Unknown	Unknown	N7	V4	Lee 2017
SRR5559410	SRP107079N059	N059	Unstimulated	China	Taiwan	Male	70	50+	Adult	saliva	Illumina MiSeq	Unknown	Unknown	N7	V4	Lee 2017
SRR5559413	SRP107079N060	N060	Unstimulated	China	Taiwan	Male	65	50+	Adult	saliva	Illumina MiSeq	Unknown	Unknown	N7	V4	Lee 2017
SRR5559412	SRP107079N061	N061	Unstimulated	China	Taiwan	Male	40	31-50	Adult	saliva	Illumina MiSeq	Unknown	Unknown	N7	V4	Lee 2017
SRR5559415	SRP107079N062	N062	Unstimulated	China	Taiwan	Male	54	50+	Adult	saliva	Illumina MiSeq	Unknown	Unknown	N7	V4	Lee 2017
SRR5559414	SRP107079N063	N063	Unstimulated	China	Taiwan	Male	45	31-50	Adult	saliva	Illumina MiSeq	Unknown	Unknown	N7	V4	Lee 2017
SRR5559417	SRP107079N064	N064	Unstimulated	China	Taiwan	Male	71	50+	Adult	saliva	Illumina MiSeq	Unknown	Unknown	N7	V4	Lee 2017
SRR5559416	SRP107079N065	N065	Unstimulated	China	Taiwan	Male	52	50+	Adult	saliva	Illumina MiSeq	Unknown	Unknown	N7	V4	Lee 2017
SRR5559409	SRP107079N066	N066	Unstimulated	China	Taiwan	Male	70	50+	Adult	saliva	Illumina MiSeq	Unknown	Unknown	N7	V4	Lee 2017
SRR5559408	SRP107079N067	N067	Unstimulated	China	Taiwan	Male	61	50+	Adult	saliva	Illumina MiSeq	Unknown	Unknown	N7	V4	Lee 2017
SRR5559690	SRP107079N068	N068	Unstimulated	China	Taiwan	Male	33	31-50	Adult	saliva	Illumina MiSeq	Unknown	Unknown	N7	V4	Lee 2017
SRR5559691	SRP107079N069	N069	Unstimulated	China	Taiwan	Male	73	50+	Adult	saliva	Illumina MiSeq	Unknown	Unknown	N7	V4	Lee 2017
SRR5559688	SRP107079N070	N070	Unstimulated	China	Taiwan	Male	32	31-50	Adult	saliva	Illumina MiSeq	Unknown	Unknown	N7	V4	Lee 2017
SRR5559689	SRP107079N071	N071	Unstimulated	China	Taiwan	Male	57	50+	Adult	saliva	Illumina MiSeq	Unknown	Unknown	N7	V4	Lee 2017
SRR5559694	SRP107079N072	N072	Unstimulated	China	Taiwan	Male	49	31-50	Adult	saliva	Illumina MiSeq	Unknown	Unknown	N7	V4	Lee 2017
SRR5559695	SRP107079N073	N073	Unstimulated	China	Taiwan	Male	72	50+	Adult	saliva	Illumina MiSeq	Unknown	Unknown	N7	V4	Lee 2017
SRR5559692	SRP107079N074	N074	Unstimulated	China	Taiwan	Male	55	50+	Adult	saliva	Illumina MiSeq	Unknown	Unknown	N7	V4	Lee 2017
SRR5559693	SRP107079N075	N075	Unstimulated	China	Taiwan	Male	52	50+	Adult	saliva	Illumina MiSeq	Unknown	Unknown	N7	V4	Lee 2017
SRR5559686	SRP107079N076	N076	Unstimulated	China	Taiwan	Male	55	50+	Adult	saliva	Illumina MiSeq	Unknown	Unknown	N7	V4	Lee 2017
SRR5559687	SRP107079N077	N077	Unstimulated	China	Taiwan	Male	57	50+	Adult	saliva	Illumina MiSeq	Unknown	Unknown	N7	V4	Lee 2017
SRR5559492	SRP107079N078	N078	Unstimulated	China	Taiwan	Male	75	50+	Adult	saliva	Illumina MiSeq	Unknown	Unknown	N7	V4	Lee 2017
SRR5559493	SRP107079N079	N079	Unstimulated	China	Taiwan	Male	75	50+	Adult	saliva	Illumina MiSeq	Unknown	Unknown	N7	V4	Lee 2017
SRR5559490	SRP107079N080	N080	Unstimulated	China	Taiwan	Male	42	31-50	Adult	saliva	Illumina MiSeq	Unknown	Unknown	N7	V4	Lee 2017
SRR5559491	SRP107079N081	N081	Unstimulated	China	Taiwan	Male	64	50+	Adult	saliva	Illumina MiSeq	Unknown	Unknown	N7	V4	Lee 2017
SRR5559496	SRP107079N082	N082	Unstimulated	China	Taiwan	Male	52	50+	Adult	saliva	Illumina MiSeq	Unknown	Unknown	N7	V4	Lee 2017
SRR5559497	SRP107079N083	N083	Unstimulated	China	Taiwan	Male	48	31-50	Adult	saliva	Illumina MiSeq	Unknown	Unknown	N7	V4	Lee 2017
SRR5559494	SRP107079N084	N084	Unstimulated	China	Taiwan	Male	49	31-50	Adult	saliva	Illumina MiSeq	Unknown	Unknown	N7	V4	Lee 2017
SRR5559495	SRP107079N085	N085	Unstimulated	China	Taiwan	Male	45	31-50	Adult	saliva	Illumina MiSeq	Unknown	Unknown	N7	V4	Lee 2017
SRR5559488	SRP107079N086	N086	Unstimulated	China	Taiwan	Male	79	50+	Adult	saliva	Illumina MiSeq	Unknown	Unknown	N7	V4	Lee 2017
SRR5559489	SRP107079N087	N087	Unstimulated	China	Taiwan	Male	65	50+	Adult	saliva	Illumina MiSeq	Unknown	Unknown	N7	V4	Lee 2017
SRR5559580	SRP107079N088	N088	Unstimulated	China	Taiwan	Male	54	50+	Adult	saliva	Illumina MiSeq	Unknown	Unknown	N7	V4	Lee 2017
SRR5559579	SRP107079N089	N089	Unstimulated	China	Taiwan	Male	65	50+	Adult	saliva	Illumina MiSeq	Unknown	Unknown	N7	V4	Lee 2017
SRR5559582	SRP107079N090	N090	Unstimulated	China	Taiwan	Male	31	31-50	Adult	saliva	Illumina MiSeq	Unknown	Unknown	N7	V4	Lee 2017
SRR5559581	SRP107079N091	N091	Unstimulated	China	Taiwan	Male	51	50+	Adult	saliva	Illumina MiSeq	Unknown	Unknown	N7	V4	Lee 2017
SRR5559584	SRP107079N092	N092	Unstimulated	China	Taiwan	Male	41	31-50	Adult	saliva	Illumina MiSeq	Unknown	Unknown	N7	V4	Lee 2017
SRR5559583	SRP107079N093	N093	Unstimulated	China	Taiwan	Male	62	50+	Adult	saliva	Illumina MiSeq	Unknown	Unknown	N7	V4	Lee 2017
SRR5559585	SRP107079N096	N096	Unstimulated	China	Taiwan	Male	60	50+	Adult	saliva	Illumina MiSeq	Unknown	Unknown	N7	V4	Lee 2017
SRR5559577	SRP107079N098	N098	Unstimulated	China	Taiwan	Male	77	50+	Adult	saliva	Illumina MiSeq	Unknown	Unknown	N7	V4	Lee 2017
SRR5559666	SRP107079N099	N099	Unstimulated	China	Taiwan	Male	89	50+	Adult	saliva	Illumina MiSeq	Unknown	Unknown	N7	V4	Lee 2017
SRR5559667	SRP107079N100	N100	Unstimulated	China	Taiwan	Male	54	50+	Adult	saliva	Illumina MiSeq	Unknown	Unknown	N7	V4	Lee 2017
SRR5559669	SRP107079N102	N102	Unstimulated	China	Taiwan	Male	58	50+	Adult	saliva	Illumina MiSeq	Unknown	Unknown	N7	V4	Lee 2017
SRR5559670	SRP107079N103	N103	Unstimulated	China	Taiwan	Male	58	50+	Adult	saliva	Illumina MiSeq	Unknown	Unknown	N7	V4	Lee 2017
SRR5559671	SRP107079N104	N104	Unstimulated	China	Taiwan	Male	83	50+	Adult	saliva	Illumina MiSeq	Unknown	Unknown	N7	V4	Lee 2017
SRR5559675	SRP107079N108	N108	Unstimulated	China	Taiwan	Male	44	31-50	Adult	saliva	Illumina MiSeq	Unknown	Unknown	N7	V4	Lee 2017
SRR5559396	SRP107079N110	N110	Unstimulated	China	Taiwan	Male	68	50+	Adult	saliva	Illumina MiSeq	Unknown	Unknown	N7	V4	Lee 2017
SRR5559394	SRP107079N112	N112	Unstimulated	China	Taiwan	Male	75	50+	Adult	saliva	Illumina MiSeq	Unknown	Unknown	N7	V4	Lee 2017
SRR5559391	SRP107079N115	N115	Unstimulated	China	Taiwan	Male	45	31-50	Adult	saliva	Illumina MiSeq	Unknown	Unknown	N7	V4	Lee 2017
SRR5559389	SRP107079N117	N117	Unstimulated	China	Taiwan	Male	90	50+	Adult	saliva	Illumina MiSeq	Unknown	Unknown	N7	V4	Lee 2017
SRR5559455	SRP107079N120	N120	Unstimulated	China	Taiwan	Female	30	18-30	Adult	saliva	Illumina MiSeq	Unknown	Unknown	N7	V4	Lee 2017
SRR5559452	SRP107079N121	N121	Unstimulated	China	Taiwan	Male	46	31-50	Adult	saliva	Illumina MiSeq	Unknown	Unknown	N7	V4	Lee 2017
SRR5559450	SRP107079N123	N123	Unstimulated	China	Taiwan	Male	58	50+	Adult	saliva	Illumina MiSeq	Unknown	Unknown	N7	V4	Lee 2017
SRR5559451	SRP107079N124	N124	Unstimulated	China	Taiwan	Male	59	50+	Adult	saliva	Illumina MiSeq	Unknown	Unknown	N7	V4	Lee 2017
SRR5559448	SRP107079N125	N125	Unstimulated	China	Taiwan	Male	59	50+	Adult	saliva	Illumina MiSeq	Unknown	Unknown	N7	V4	Lee 2017
SRR5559552	SRP107079N129	N129	Unstimulated	China	Taiwan	Female	49	31-50	Adult	saliva	Illumina MiSeq	Unknown	Unknown	N7	V4	Lee 2017
SRR5559578	SRP107079N097	N097	Unstimulated	China	Taiwan	Male	34	31-50	Adult	saliva	Illumina MiSeq	Unknown	Unknown	N7	V4	Lee 2017
SRR5559672	SRP107079N105	N105	Unstimulated	China	Taiwan	Male	47	31-50	Adult	saliva	Illumina MiSeq	Unknown	Unknown	N7	V4	Lee 2017
SRR5559674	SRP107079N107	N107	Unstimulated	China	Taiwan	Male	36	31-50	Adult	saliva	Illumina MiSeq	Unknown	Unknown	N7	V4	Lee 2017
SRR5559397	SRP107079N109	N109	Unstimulated	China	Taiwan	Male	60	50+	Adult	saliva	Illumina MiSeq	Unknown	Unknown	N7	V4	Lee 2017
SRR5559392	SRP107079N114	N114	Unstimulated	China	Taiwan	Male	66	50+	Adult	saliva	Illumina MiSeq	Unknown	Unknown	N7	V4	Lee 2017
SRR5559390	SRP107079N116	N116	Unstimulated	China	Taiwan	Male	51	50+	Adult	saliva	Illumina MiSeq	Unknown	Unknown	N7	V4	Lee 2017
SRR5559388	SRP107079N118	N118	Unstimulated	China	Taiwan	Male	67	50+	Adult	saliva	Illumina MiSeq	Unknown	Unknown	N7	V4	Lee 2017
SRR5559454	SRP107079N119	N119	Unstimulated	China	Taiwan	Female	46	31-50	Adult	saliva	Illumina MiSeq	Unknown	Unknown	N7	V4	Lee 2017
SRR5559453	SRP107079N122	N122	Unstimulated	China	Taiwan	Male	53	50+	Adult	saliva	Illumina MiSeq	Unknown	Unknown	N7	V4	Lee 2017
SRR5559457	SRP107079N128	N128	Unstimulated	China	Taiwan	Male	75	50+	Adult	saliva	Illumina MiSeq	Unknown	Unknown	N7	V4	Lee 2017
SRR5559586	SRP107079N095	N095	Unstimulated	China	Taiwan	Male	71	50+	Adult	saliva	Illumina MiSeq	Unknown	Unknown	N7	V4	Lee 2017
SRR5559668	SRP107079N101	N101	Unstimulated	China	Taiwan	Male	39	31-50	Adult	saliva	Illumina MiSeq	Unknown	Unknown	N7	V4	Lee 2017
SRR5559673	SRP107079N106	N106	Unstimulated	China	Taiwan	Male	71	50+	Adult	saliva	Illumina MiSeq	Unknown	Unknown	N7	V4	Lee 2017
SRR5559395	SRP107079N111	N111	Unstimulated	China	Taiwan	Male	56	50+	Adult	saliva	Illumina MiSeq	Unknown	Unknown	N7	V4	Lee 2017
SRR5559393	SRP107079N113	N113	Unstimulated	China	Taiwan	Male	42	31-50	Adult	saliva	Illumina MiSeq	Unknown	Unknown	N7	V4	Lee 2017
SRR5559456	SRP107079N127	N127	Unstimulated	China	Taiwan	Male	61	50+	Adult	saliva	Illumina MiSeq	Unknown	Unknown	N7	V4	Lee 2017
SRR5559551	SRP107079N130	N130	Unstimulated	China	Taiwan	Male	30	18-30	Adult	saliva	Illumina MiSeq	Unknown	Unknown	N7	V4	Lee 2017
SRR5559449	SRP107079N126	N126	Unstimulated	China	Taiwan	Male	55	50+	Adult	saliva	Illumina MiSeq	Unknown	Unknown	N7	V4	Lee 2017
SRR5559574	SRP107079N011	N011	Unstimulated	China	Taiwan	Male	63	50+	Adult	saliva	Illumina MiSeq	Unknown	Unknown	N7	V4	Lee 2017
SRR5559570	SRP107079N007	N007	Unstimulated	China	Taiwan	Male	54	50+	Adult	saliva	Illumina MiSeq	Unknown	Unknown	N7	V4	Lee 2017
SRR5559572	SRP107079N009	N009	Unstimulated	China	Taiwan	Male	37	31-50	Adult	saliva	Illumina MiSeq	Unknown	Unknown	N7	V4	Lee 2017
SRR5559573	SRP107079N010	N010	Unstimulated	China	Taiwan	Female	51	50+	Adult	saliva	Illumina MiSeq	Unknown	Unknown	N7	V4	Lee 2017
SRR5559699	SRP107079N001	N001	Unstimulated	China	Taiwan	Male	24	18-30	Adult	saliva	Illumina MiSeq	Unknown	Unknown	N7	V4	Lee 2017
SRR5559698	SRP107079N002	N002	Unstimulated	China	Taiwan	Female	30	18-30	Adult	saliva	Illumina MiSeq	Unknown	Unknown	N7	V4	Lee 2017
SRR5559697	SRP107079N003	N003	Unstimulated	China	Taiwan	Female	54	50+	Adult	saliva	Illumina MiSeq	Unknown	Unknown	N7	V4	Lee 2017
SRR5559706	SRP107079N004	N004	Unstimulated	China	Taiwan	Male	35	31-50	Adult	saliva	Illumina MiSeq	Unknown	Unknown	N7	V4	Lee 2017
SRR5559569	SRP107079N006	N006	Unstimulated	China	Taiwan	Male	36	31-50	Adult	saliva	Illumina MiSeq	Unknown	Unknown	N7	V4	Lee 2017
SRR5559571	SRP107079N008	N008	Unstimulated	China	Taiwan	Male	37	31-50	Adult	saliva	Illumina MiSeq	Unknown	Unknown	N7	V4	Lee 2017
SRR5559575	SRP107079N012	N012	Unstimulated	China	Taiwan	Female	44	31-50	Adult	saliva	Illumina MiSeq	Unknown	Unknown	N7	V4	Lee 2017
SRR5559576	SRP107079N013	N013	Unstimulated	China	Taiwan	Female	73	50+	Adult	saliva	Illumina MiSeq	Unknown	Unknown	N7	V4	Lee 2017
SRR5559567	SRP107079N014	N014	Unstimulated	China	Taiwan	Male	49	31-50	Adult	saliva	Illumina MiSeq	Unknown	Unknown	N7	V4	Lee 2017
SRR6364973	SRP126472S109	S109	Unstimulated	Australia	New Zealand	Unknown	0	Unknown	Adult	saliva	Illumina MiSeq	No	Unknown	N8	V3-V4	Vesty 2018
SRR6364978	SRP126472S104	S104	Unstimulated	Australia	New Zealand	Unknown	0	Unknown	Adult	saliva	Illumina MiSeq	No	Unknown	N8	V3-V4	Vesty 2018
SRR6364975	SRP126472S107	S107	Unstimulated	Australia	New Zealand	Unknown	0	Unknown	Adult	saliva	Illumina MiSeq	No	Unknown	N8	V3-V4	Vesty 2018
SRR6364974	SRP126472S110	S110	Unstimulated	Australia	New Zealand	Unknown	0	Unknown	Adult	saliva	Illumina MiSeq	No	Unknown	N8	V3-V4	Vesty 2018
SRR6364977	SRP126472S114	S114	Unstimulated	Australia	New Zealand	Unknown	0	Unknown	Adult	saliva	Illumina MiSeq	No	Unknown	N8	V3-V4	Vesty 2018
SRR6364980	SRP126482S112	S112	Unstimulated	Australia	New Zealand	Unknown	0	Unknown	Adult	saliva	Illumina MiSeq	No	Unknown	N8	V3-V4	Vesty 2018
SRR10376395	SRP227637S062	S06	Stimulated	China	Beijing	Female	26	18-30	Adult	saliva	Illumina MiSeq	No	No	N9	V3-V4	Zhu 2020a
SRR10376394	SRP227637S072	S07	Stimulated	China	Beijing	Female	26.5	18-30	Adult	saliva	Illumina MiSeq	No	No	N9	V3-V4	Zhu 2020a
SRR10376393	SRP227637S082	S08	Stimulated	China	Beijing	Female	27	18-30	Adult	saliva	Illumina MiSeq	No	No	N9	V3-V4	Zhu 2020a
SRR10376389	SRP227647S013	S01	Stimulated	China	Beijing	Male	27	18-30	Adult	saliva	Illumina MiSeq	No	No	N9	V3-V4	Zhu 2020a
SRR10376378	SRP227647S014	S01	Stimulated	China	Beijing	Male	27	18-30	Adult	saliva	Illumina MiSeq	No	No	N9	V3-V4	Zhu 2020a
SRR10376367	SRP227647S015	S01	Stimulated	China	Beijing	Male	27	18-30	Adult	saliva	Illumina MiSeq	No	No	N9	V3-V4	Zhu 2020a
SRR10376388	SRP227647S023	S02	Stimulated	China	Beijing	Male	26	18-30	Adult	saliva	Illumina MiSeq	No	No	N9	V3-V4	Zhu 2020a
SRR10376377	SRP227647S024	S02	Stimulated	China	Beijing	Male	26	18-30	Adult	saliva	Illumina MiSeq	No	No	N9	V3-V4	Zhu 2020a
SRR10376366	SRP227647S025	S02	Stimulated	China	Beijing	Male	26	18-30	Adult	saliva	Illumina MiSeq	No	No	N9	V3-V4	Zhu 2020a
SRR10376390	SRP227647S031	S03	Stimulated	China	Beijing	Male	25	18-30	Adult	saliva	Illumina MiSeq	No	No	N9	V3-V4	Zhu 2020a
SRR10376387	SRP227647S033	S03	Stimulated	China	Beijing	Male	25	18-30	Adult	saliva	Illumina MiSeq	No	No	N9	V3-V4	Zhu 2020a
SRR10376376	SRP227647S034	S03	Stimulated	China	Beijing	Male	25	18-30	Adult	saliva	Illumina MiSeq	No	No	N9	V3-V4	Zhu 2020a
SRR10376365	SRP227647S035	S03	Stimulated	China	Beijing	Male	25	18-30	Adult	saliva	Illumina MiSeq	No	No	N9	V3-V4	Zhu 2020a
SRR10376379	SRP227647S041	S04	Stimulated	China	Beijing	Male	23	18-30	Adult	saliva	Illumina MiSeq	No	No	N9	V3-V4	Zhu 2020a
SRR10376386	SRP227647S043	S04	Stimulated	China	Beijing	Male	23	18-30	Adult	saliva	Illumina MiSeq	No	No	N9	V3-V4	Zhu 2020a
SRR10376375	SRP227647S044	S04	Stimulated	China	Beijing	Male	23	18-30	Adult	saliva	Illumina MiSeq	No	No	N9	V3-V4	Zhu 2020a
SRR10376364	SRP227647S045	S04	Stimulated	China	Beijing	Male	23	18-30	Adult	saliva	Illumina MiSeq	No	No	N9	V3-V4	Zhu 2020a
SRR10376368	SRP227647S051	S05	Stimulated	China	Beijing	Male	24	18-30	Adult	saliva	Illumina MiSeq	No	No	N9	V3-V4	Zhu 2020a
SRR10376385	SRP227647S053	S05	Stimulated	China	Beijing	Male	24	18-30	Adult	saliva	Illumina MiSeq	No	No	N9	V3-V4	Zhu 2020a
SRR10376374	SRP227647S054	S05	Stimulated	China	Beijing	Male	24	18-30	Adult	saliva	Illumina MiSeq	No	No	N9	V3-V4	Zhu 2020a
SRR10376363	SRP227647S055	S05	Stimulated	China	Beijing	Male	24	18-30	Adult	saliva	Illumina MiSeq	No	No	N9	V3-V4	Zhu 2020a
SRR10376357	SRP227647S061	S06	Stimulated	China	Beijing	Female	26	18-30	Adult	saliva	Illumina MiSeq	No	No	N9	V3-V4	Zhu 2020a
SRR10376384	SRP227647S063	S06	Stimulated	China	Beijing	Female	26	18-30	Adult	saliva	Illumina MiSeq	No	No	N9	V3-V4	Zhu 2020a
SRR10376373	SRP227647S064	S06	Stimulated	China	Beijing	Female	26	18-30	Adult	saliva	Illumina MiSeq	No	No	N9	V3-V4	Zhu 2020a
SRR10376362	SRP227647S065	S06	Stimulated	China	Beijing	Female	26	18-30	Adult	saliva	Illumina MiSeq	No	No	N9	V3-V4	Zhu 2020a
SRR10376383	SRP227647S073	S07	Stimulated	China	Beijing	Female	26.5	18-30	Adult	saliva	Illumina MiSeq	No	No	N9	V3-V4	Zhu 2020a
SRR10376372	SRP227647S074	S07	Stimulated	China	Beijing	Female	26.5	18-30	Adult	saliva	Illumina MiSeq	No	No	N9	V3-V4	Zhu 2020a
SRR10376361	SRP227647S075	S07	Stimulated	China	Beijing	Female	26.5	18-30	Adult	saliva	Illumina MiSeq	No	No	N9	V3-V4	Zhu 2020a
SRR10376382	SRP227647S083	S08	Stimulated	China	Beijing	Female	27	18-30	Adult	saliva	Illumina MiSeq	No	No	N9	V3-V4	Zhu 2020a
SRR10376371	SRP227647S084	S08	Stimulated	China	Beijing	Female	27	18-30	Adult	saliva	Illumina MiSeq	No	No	N9	V3-V4	Zhu 2020a
SRR10376360	SRP227647S085	S08	Stimulated	China	Beijing	Female	27	18-30	Adult	saliva	Illumina MiSeq	No	No	N9	V3-V4	Zhu 2020a
SRR10376392	SRP227647S092	S09	Stimulated	China	Beijing	Female	27.5	18-30	Adult	saliva	Illumina MiSeq	No	No	N9	V3-V4	Zhu 2020a
SRR10376381	SRP227647S093	S09	Stimulated	China	Beijing	Female	27.5	18-30	Adult	saliva	Illumina MiSeq	No	No	N9	V3-V4	Zhu 2020a
SRR10376370	SRP227647S094	S09	Stimulated	China	Beijing	Female	27.5	18-30	Adult	saliva	Illumina MiSeq	No	No	N9	V3-V4	Zhu 2020a
SRR10376359	SRP227647S095	S09	Stimulated	China	Beijing	Female	27.5	18-30	Adult	saliva	Illumina MiSeq	No	No	N9	V3-V4	Zhu 2020a
SRR10376391	SRP227647S102	S10	Stimulated	China	Beijing	Female	23	18-30	Adult	saliva	Illumina MiSeq	No	No	N9	V3-V4	Zhu 2020a
SRR10376380	SRP227647S103	S10	Stimulated	China	Beijing	Female	23	18-30	Adult	saliva	Illumina MiSeq	No	No	N9	V3-V4	Zhu 2020a
SRR10376369	SRP227647S104	S10	Stimulated	China	Beijing	Female	23	18-30	Adult	saliva	Illumina MiSeq	No	No	N9	V3-V4	Zhu 2020a
SRR10376358	SRP227647S105	S10	Stimulated	China	Beijing	Female	23	18-30	Adult	saliva	Illumina MiSeq	No	No	N9	V3-V4	Zhu 2020a
SRR10376356	SRP227657S016	S01	Stimulated	China	Beijing	Male	27	18-30	Adult	saliva	Illumina MiSeq	No	No	N9	V3-V4	Zhu 2020a
SRR10376355	SRP227657S026	S02	Stimulated	China	Beijing	Male	26	18-30	Adult	saliva	Illumina MiSeq	No	No	N9	V3-V4	Zhu 2020a
SRR10376354	SRP227657S036	S03	Stimulated	China	Beijing	Male	25	18-30	Adult	saliva	Illumina MiSeq	No	No	N9	V3-V4	Zhu 2020a
SRR10376353	SRP227657S046	S04	Stimulated	China	Beijing	Male	23	18-30	Adult	saliva	Illumina MiSeq	No	No	N9	V3-V4	Zhu 2020a
SRR10376352	SRP227657S056	S05	Stimulated	China	Beijing	Male	24	18-30	Adult	saliva	Illumina MiSeq	No	No	N9	V3-V4	Zhu 2020a
SRR10376351	SRP227657S066	S06	Stimulated	China	Beijing	Female	26	18-30	Adult	saliva	Illumina MiSeq	No	No	N9	V3-V4	Zhu 2020a
SRR10376346	SRP227657S071	S07	Stimulated	China	Beijing	Female	26.5	18-30	Adult	saliva	Illumina MiSeq	No	No	N9	V3-V4	Zhu 2020a
SRR10376350	SRP227657S076	S07	Stimulated	China	Beijing	Female	26.5	18-30	Adult	saliva	Illumina MiSeq	No	No	N9	V3-V4	Zhu 2020a
SRR10376345	SRP227657S081	S08	Stimulated	China	Beijing	Female	27	18-30	Adult	saliva	Illumina MiSeq	No	No	N9	V3-V4	Zhu 2020a
SRR10376349	SRP227657S086	S08	Stimulated	China	Beijing	Female	27	18-30	Adult	saliva	Illumina MiSeq	No	No	N9	V3-V4	Zhu 2020a
SRR10376344	SRP227657S091	S09	Stimulated	China	Beijing	Female	27.5	18-30	Adult	saliva	Illumina MiSeq	No	No	N9	V3-V4	Zhu 2020a
SRR10376348	SRP227657S096	S09	Stimulated	China	Beijing	Female	27.5	18-30	Adult	saliva	Illumina MiSeq	No	No	N9	V3-V4	Zhu 2020a
SRR10376343	SRP227657S101	S10	Stimulated	China	Beijing	Female	23	18-30	Adult	saliva	Illumina MiSeq	No	No	N9	V3-V4	Zhu 2020a
SRR10376347	SRP227657S106	S10	Stimulated	China	Beijing	Female	23	18-30	Adult	saliva	Illumina MiSeq	No	No	N9	V3-V4	Zhu 2020a
SRR10376402	SRP227667S011	S01	Stimulated	China	Beijing	Male	27	18-30	Adult	saliva	Illumina MiSeq	No	No	N9	V3-V4	Zhu 2020a
SRR10376400	SRP227667S012	S01	Stimulated	China	Beijing	Male	27	18-30	Adult	saliva	Illumina MiSeq	No	No	N9	V3-V4	Zhu 2020a
SRR10376401	SRP227667S021	S02	Stimulated	China	Beijing	Male	26	18-30	Adult	saliva	Illumina MiSeq	No	No	N9	V3-V4	Zhu 2020a
SRR10376399	SRP227667S022	S02	Stimulated	China	Beijing	Male	26	18-30	Adult	saliva	Illumina MiSeq	No	No	N9	V3-V4	Zhu 2020a
SRR10376398	SRP227667S032	S03	Stimulated	China	Beijing	Male	25	18-30	Adult	saliva	Illumina MiSeq	No	No	N9	V3-V4	Zhu 2020a
SRR10376397	SRP227667S042	S04	Stimulated	China	Beijing	Male	23	18-30	Adult	saliva	Illumina MiSeq	No	No	N9	V3-V4	Zhu 2020a
SRR10376396	SRP227667S052	S05	Stimulated	China	Beijing	Male	24	18-30	Adult	saliva	Illumina MiSeq	No	No	N9	V3-V4	Zhu 2020a
SRR8985934	SRP194152SM002	As1	Other	NorthAmerica	America	Male	0	Unknown	Adult	saliva	Illumina MiSeq	Unknown	Unknown	N12	V3-V4	Urbaniak 2020
SRR8985932	SRP194152SM004	As1	Other	NorthAmerica	America	Male	0	Unknown	Adult	saliva	Illumina MiSeq	Unknown	Unknown	N12	V3-V4	Urbaniak 2020
SRR8985929	SRP194152SM005	As1	Other	NorthAmerica	America	Male	0	Unknown	Adult	saliva	Illumina MiSeq	Unknown	Unknown	N12	V3-V4	Urbaniak 2020
SRR8985888	SRP194152SM017	As2	Other	NorthAmerica	America	Male	0	Unknown	Adult	saliva	Illumina MiSeq	Unknown	Unknown	N12	V3-V4	Urbaniak 2020
SRR8985959	SRP194152SM033	As4	Other	NorthAmerica	America	Male	0	Unknown	Adult	saliva	Illumina MiSeq	Unknown	Unknown	N12	V3-V4	Urbaniak 2020
SRR8985960	SRP194152SM034	As4	Other	NorthAmerica	America	Male	0	Unknown	Adult	saliva	Illumina MiSeq	Unknown	Unknown	N12	V3-V4	Urbaniak 2020
SRR8985961	SRP194152SM035	As4	Other	NorthAmerica	America	Male	0	Unknown	Adult	saliva	Illumina MiSeq	Unknown	Unknown	N12	V3-V4	Urbaniak 2020
SRR8985900	SRP194152SM065	As7	Other	NorthAmerica	America	Male	0	Unknown	Adult	saliva	Illumina MiSeq	Unknown	Unknown	N12	V3-V4	Urbaniak 2020
SRR8985899	SRP194152SM066	As7	Other	NorthAmerica	America	Male	0	Unknown	Adult	saliva	Illumina MiSeq	Unknown	Unknown	N12	V3-V4	Urbaniak 2020
SRR8985906	SRP194152SM067	As7	Other	NorthAmerica	America	Male	0	Unknown	Adult	saliva	Illumina MiSeq	Unknown	Unknown	N12	V3-V4	Urbaniak 2020
SRR8985905	SRP194152SM068	As7	Other	NorthAmerica	America	Male	0	Unknown	Adult	saliva	Illumina MiSeq	Unknown	Unknown	N12	V3-V4	Urbaniak 2020
SRR8985972	SRP194152SM083	As9	Other	NorthAmerica	America	Male	0	Unknown	Adult	saliva	Illumina MiSeq	Unknown	Unknown	N12	V3-V4	Urbaniak 2020
SRR8985970	SRP194152SM090	As10	Other	NorthAmerica	America	Male	0	Unknown	Adult	saliva	Illumina MiSeq	Unknown	Unknown	N12	V3-V4	Urbaniak 2020
SRR11311744	SRP242141RM41	RM41	Unstimulated	Europe	UK	Male	59	50+	Adult	saliva	Illumina MiSeq	No	Unknown	N15	V1-V2	Hijazi 2020
SRR11311745	SRP252051RM40	RM40	Unstimulated	Europe	UK	Female	65	50+	Adult	saliva	Illumina MiSeq	No	Unknown	N15	V1-V2	Hijazi 2020
SRR11311705	SRP252951RM39	RM39	Unstimulated	Europe	UK	Female	46	31-50	Adult	saliva	Illumina MiSeq	No	Unknown	N15	V1-V2	Hijazi 2020
SRR11311746	SRP262261RM22	RM22	Unstimulated	Europe	UK	Male	42	31-50	Adult	saliva	Illumina MiSeq	No	Unknown	N15	V1-V2	Hijazi 2020
SRR11311736	SRP262361RM23	RM23	Unstimulated	Europe	UK	Female	54	50+	Adult	saliva	Illumina MiSeq	No	Unknown	N15	V1-V2	Hijazi 2020
SRR11311706	SRP262861RM38	RM38	Unstimulated	Europe	UK	Female	41	31-50	Adult	saliva	Illumina MiSeq	No	Unknown	N15	V1-V2	Hijazi 2020
SRR11311747	SRP272171RM21	RM21	Unstimulated	Europe	UK	Female	52	50+	Adult	saliva	Illumina MiSeq	No	Unknown	N15	V1-V2	Hijazi 2020
SRR11311707	SRP272171RM31	RM31	Unstimulated	Europe	UK	Female	49	31-50	Adult	saliva	Illumina MiSeq	No	Unknown	N15	V1-V2	Hijazi 2020
SRR11311708	SRP282781RM27	RM27	Unstimulated	Europe	UK	Male	51	50+	Adult	saliva	Illumina MiSeq	No	Unknown	N15	V1-V2	Hijazi 2020
SRR11311709	SRP292691RM26	RM26	Unstimulated	Europe	UK	Female	33	31-50	Adult	saliva	Illumina MiSeq	No	Unknown	N15	V1-V2	Hijazi 2020
SRR11311743	SRP232231RM42	RM42	Unstimulated	Europe	UK	Female	48	31-50	Adult	saliva	Illumina MiSeq	No	Unknown	N15	V1-V2	Hijazi 2020
SRR11311725	SRP252451RM24	RM24	Unstimulated	Europe	UK	Female	34	31-50	Adult	saliva	Illumina MiSeq	No	Unknown	N15	V1-V2	Hijazi 2020
SRR11311716	SRP262561RM25	RM25	Unstimulated	Europe	UK	Male	58	50+	Adult	saliva	Illumina MiSeq	No	Unknown	N15	V1-V2	Hijazi 2020
ERR4991569	ERP120608H15	H15	Stimulated	Europe	Austria	Male	66	50+	Adult	saliva	Illumina MiSeq	No	Yes	N16	V4	Kumpitsch 2020
ERR4991570	ERP120608H16	H16	Stimulated	Europe	Austria	Male	59	50+	Adult	saliva	Illumina MiSeq	No	No	N16	V4	Kumpitsch 2020
ERR4991571	ERP120608H17	H17	Stimulated	Europe	Austria	Male	68	50+	Adult	saliva	Illumina MiSeq	No	No	N16	V4	Kumpitsch 2020
ERR4991572	ERP120608H18	H18	Stimulated	Europe	Austria	Female	55	50+	Adult	saliva	Illumina MiSeq	Yes	Yes	N16	V4	Kumpitsch 2020
ERR4991573	ERP120608H19	H19	Stimulated	Europe	Austria	Male	53	50+	Adult	saliva	Illumina MiSeq	No	Yes	N16	V4	Kumpitsch 2020
ERR4991574	ERP120608H20	H20	Stimulated	Europe	Austria	Male	43	31-50	Adult	saliva	Illumina MiSeq	No	Yes	N16	V4	Kumpitsch 2020
ERR4991575	ERP120608H21	H21	Stimulated	Europe	Austria	Male	29	18-30	Adult	saliva	Illumina MiSeq	No	Yes	N16	V4	Kumpitsch 2020
ERR4991576	ERP120608H22	H22	Stimulated	Europe	Austria	Male	60	50+	Adult	saliva	Illumina MiSeq	No	Yes	N16	V4	Kumpitsch 2020
ERR4991577	ERP120608H23	H23	Stimulated	Europe	Austria	Male	31	31-50	Adult	saliva	Illumina MiSeq	No	Yes	N16	V4	Kumpitsch 2020
ERR4991578	ERP120608H24	H24	Stimulated	Europe	Austria	Male	31	31-50	Adult	saliva	Illumina MiSeq	No	Yes	N16	V4	Kumpitsch 2020
ERR4991579	ERP120608H25	H25	Stimulated	Europe	Austria	Male	31	31-50	Adult	saliva	Illumina MiSeq	No	Yes	N16	V4	Kumpitsch 2020
ERR1109450	ERP012926SA10D14	S10	Stimulated	NorthAmerica	Toronto	Male	22	18-30	Adult	saliva	Illumina MiSeq	No	Yes	N18	V3-V4	Hall 2017
ERR1109593	ERP012926SA10D1	S10	Stimulated	NorthAmerica	Toronto	Male	22	18-30	Adult	saliva	Illumina MiSeq	No	Yes	N18	V3-V4	Hall 2017
ERR1109473	ERP012926SA10D21	S10	Stimulated	NorthAmerica	Toronto	Male	22	18-30	Adult	saliva	Illumina MiSeq	No	Yes	N18	V3-V4	Hall 2017
ERR1109494	ERP012926SA10D28	S10	Stimulated	NorthAmerica	Toronto	Male	22	18-30	Adult	saliva	Illumina MiSeq	No	Yes	N18	V3-V4	Hall 2017
ERR1109618	ERP012926SA10D2	S10	Stimulated	NorthAmerica	Toronto	Male	22	18-30	Adult	saliva	Illumina MiSeq	No	Yes	N18	V3-V4	Hall 2017
ERR1109638	ERP012926SA10D3	S10	Stimulated	NorthAmerica	Toronto	Male	22	18-30	Adult	saliva	Illumina MiSeq	No	Yes	N18	V3-V4	Hall 2017
ERR1109659	ERP012926SA10D4	S10	Stimulated	NorthAmerica	Toronto	Male	22	18-30	Adult	saliva	Illumina MiSeq	No	Yes	N18	V3-V4	Hall 2017
ERR1109515	ERP012926SA10D60	S10	Stimulated	NorthAmerica	Toronto	Male	22	18-30	Adult	saliva	Illumina MiSeq	No	Yes	N18	V3-V4	Hall 2017
ERR1109424	ERP012926SA10D7	S10	Stimulated	NorthAmerica	Toronto	Male	22	18-30	Adult	saliva	Illumina MiSeq	No	Yes	N18	V3-V4	Hall 2017
ERR1109535	ERP012926SA10D90	S10	Stimulated	NorthAmerica	Toronto	Male	22	18-30	Adult	saliva	Illumina MiSeq	No	Yes	N18	V3-V4	Hall 2017
ERR1109425	ERP012926SA1D14	S1	Stimulated	NorthAmerica	Toronto	Male	24	18-30	Adult	saliva	Illumina MiSeq	No	Yes	N18	V3-V4	Hall 2017
ERR1109423	ERP012926SA1D1	S1	Stimulated	NorthAmerica	Toronto	Male	24	18-30	Adult	saliva	Illumina MiSeq	No	Yes	N18	V3-V4	Hall 2017
ERR1109451	ERP012926SA1D21	S1	Stimulated	NorthAmerica	Toronto	Male	24	18-30	Adult	saliva	Illumina MiSeq	No	Yes	N18	V3-V4	Hall 2017
ERR1109474	ERP012926SA1D28	S1	Stimulated	NorthAmerica	Toronto	Male	24	18-30	Adult	saliva	Illumina MiSeq	No	Yes	N18	V3-V4	Hall 2017
ERR1109594	ERP012926SA1D2	S1	Stimulated	NorthAmerica	Toronto	Male	24	18-30	Adult	saliva	Illumina MiSeq	No	Yes	N18	V3-V4	Hall 2017
ERR1678090	ERP012926SA1D365	S1	Stimulated	NorthAmerica	Toronto	Male	24	18-30	Adult	saliva	Illumina MiSeq	No	Yes	N18	V3-V4	Hall 2017
ERR1109619	ERP012926SA1D3	S1	Stimulated	NorthAmerica	Toronto	Male	24	18-30	Adult	saliva	Illumina MiSeq	No	Yes	N18	V3-V4	Hall 2017
ERR1109639	ERP012926SA1D4	S1	Stimulated	NorthAmerica	Toronto	Male	24	18-30	Adult	saliva	Illumina MiSeq	No	Yes	N18	V3-V4	Hall 2017
ERR1109495	ERP012926SA1D60	S1	Stimulated	NorthAmerica	Toronto	Male	24	18-30	Adult	saliva	Illumina MiSeq	No	Yes	N18	V3-V4	Hall 2017
ERR1109660	ERP012926SA1D7	S1	Stimulated	NorthAmerica	Toronto	Male	24	18-30	Adult	saliva	Illumina MiSeq	No	Yes	N18	V3-V4	Hall 2017
ERR1109516	ERP012926SA1D90	S1	Stimulated	NorthAmerica	Toronto	Male	24	18-30	Adult	saliva	Illumina MiSeq	No	Yes	N18	V3-V4	Hall 2017
ERR1109426	ERP012926SA2D14	S2	Stimulated	NorthAmerica	Toronto	Male	23	18-30	Adult	saliva	Illumina MiSeq	No	No	N18	V3-V4	Hall 2017
ERR1109434	ERP012926SA2D1	S2	Stimulated	NorthAmerica	Toronto	Male	23	18-30	Adult	saliva	Illumina MiSeq	No	No	N18	V3-V4	Hall 2017
ERR1109452	ERP012926SA2D21	S2	Stimulated	NorthAmerica	Toronto	Male	23	18-30	Adult	saliva	Illumina MiSeq	No	No	N18	V3-V4	Hall 2017
ERR1109475	ERP012926SA2D28	S2	Stimulated	NorthAmerica	Toronto	Male	23	18-30	Adult	saliva	Illumina MiSeq	No	No	N18	V3-V4	Hall 2017
ERR1109595	ERP012926SA2D2	S2	Stimulated	NorthAmerica	Toronto	Male	23	18-30	Adult	saliva	Illumina MiSeq	No	No	N18	V3-V4	Hall 2017
ERR1109620	ERP012926SA2D3	S2	Stimulated	NorthAmerica	Toronto	Male	23	18-30	Adult	saliva	Illumina MiSeq	No	No	N18	V3-V4	Hall 2017
ERR1109640	ERP012926SA2D4	S2	Stimulated	NorthAmerica	Toronto	Male	23	18-30	Adult	saliva	Illumina MiSeq	No	No	N18	V3-V4	Hall 2017
ERR1109496	ERP012926SA2D60	S2	Stimulated	NorthAmerica	Toronto	Male	23	18-30	Adult	saliva	Illumina MiSeq	No	No	N18	V3-V4	Hall 2017
ERR1109397	ERP012926SA2D7	S2	Stimulated	NorthAmerica	Toronto	Male	23	18-30	Adult	saliva	Illumina MiSeq	No	No	N18	V3-V4	Hall 2017
ERR1109517	ERP012926SA2D90	S2	Stimulated	NorthAmerica	Toronto	Male	23	18-30	Adult	saliva	Illumina MiSeq	No	No	N18	V3-V4	Hall 2017
ERR1109445	ERP012926SA3D1	S3	Stimulated	NorthAmerica	Toronto	Female	27	18-30	Adult	saliva	Illumina MiSeq	No	Yes	N18	V3-V4	Hall 2017
ERR1109453	ERP012926SA3D21	S3	Stimulated	NorthAmerica	Toronto	Female	27	18-30	Adult	saliva	Illumina MiSeq	No	Yes	N18	V3-V4	Hall 2017
ERR1109476	ERP012926SA3D28	S3	Stimulated	NorthAmerica	Toronto	Female	27	18-30	Adult	saliva	Illumina MiSeq	No	Yes	N18	V3-V4	Hall 2017
ERR1109596	ERP012926SA3D2	S3	Stimulated	NorthAmerica	Toronto	Female	27	18-30	Adult	saliva	Illumina MiSeq	No	Yes	N18	V3-V4	Hall 2017
ERR1109621	ERP012926SA3D3	S3	Stimulated	NorthAmerica	Toronto	Female	27	18-30	Adult	saliva	Illumina MiSeq	No	Yes	N18	V3-V4	Hall 2017
ERR1109525	ERP012926SA3D4	S3	Stimulated	NorthAmerica	Toronto	Female	27	18-30	Adult	saliva	Illumina MiSeq	No	Yes	N18	V3-V4	Hall 2017
ERR1109497	ERP012926SA3D60	S3	Stimulated	NorthAmerica	Toronto	Female	27	18-30	Adult	saliva	Illumina MiSeq	No	Yes	N18	V3-V4	Hall 2017
ERR1109398	ERP012926SA3D7	S3	Stimulated	NorthAmerica	Toronto	Female	27	18-30	Adult	saliva	Illumina MiSeq	No	Yes	N18	V3-V4	Hall 2017
ERR1109518	ERP012926SA3D90	S3	Stimulated	NorthAmerica	Toronto	Female	27	18-30	Adult	saliva	Illumina MiSeq	No	Yes	N18	V3-V4	Hall 2017
ERR1109427	ERP012926SA4D14	S4	Stimulated	NorthAmerica	Toronto	Female	22	18-30	Adult	saliva	Illumina MiSeq	No	Yes	N18	V3-V4	Hall 2017
ERR1109456	ERP012926SA4D1	S4	Stimulated	NorthAmerica	Toronto	Female	22	18-30	Adult	saliva	Illumina MiSeq	No	Yes	N18	V3-V4	Hall 2017
ERR1109454	ERP012926SA4D21	S4	Stimulated	NorthAmerica	Toronto	Female	22	18-30	Adult	saliva	Illumina MiSeq	No	Yes	N18	V3-V4	Hall 2017
ERR1109478	ERP012926SA4D28	S4	Stimulated	NorthAmerica	Toronto	Female	22	18-30	Adult	saliva	Illumina MiSeq	No	Yes	N18	V3-V4	Hall 2017
ERR1109597	ERP012926SA4D2	S4	Stimulated	NorthAmerica	Toronto	Female	22	18-30	Adult	saliva	Illumina MiSeq	No	Yes	N18	V3-V4	Hall 2017
ERR1109622	ERP012926SA4D3	S4	Stimulated	NorthAmerica	Toronto	Female	22	18-30	Adult	saliva	Illumina MiSeq	No	Yes	N18	V3-V4	Hall 2017
ERR1109652	ERP012926SA4D4	S4	Stimulated	NorthAmerica	Toronto	Female	22	18-30	Adult	saliva	Illumina MiSeq	No	Yes	N18	V3-V4	Hall 2017
ERR1109498	ERP012926SA4D60	S4	Stimulated	NorthAmerica	Toronto	Female	22	18-30	Adult	saliva	Illumina MiSeq	No	Yes	N18	V3-V4	Hall 2017
ERR1109399	ERP012926SA4D7	S4	Stimulated	NorthAmerica	Toronto	Female	22	18-30	Adult	saliva	Illumina MiSeq	No	Yes	N18	V3-V4	Hall 2017
ERR1109428	ERP012926SA5D14	S5	Stimulated	NorthAmerica	Toronto	Male	26	18-30	Adult	saliva	Illumina MiSeq	No	Yes	N18	V3-V4	Hall 2017
ERR1109467	ERP012926SA5D1	S5	Stimulated	NorthAmerica	Toronto	Male	26	18-30	Adult	saliva	Illumina MiSeq	No	Yes	N18	V3-V4	Hall 2017
ERR1109455	ERP012926SA5D21	S5	Stimulated	NorthAmerica	Toronto	Male	26	18-30	Adult	saliva	Illumina MiSeq	No	Yes	N18	V3-V4	Hall 2017
ERR1109598	ERP012926SA5D2	S5	Stimulated	NorthAmerica	Toronto	Male	26	18-30	Adult	saliva	Illumina MiSeq	No	Yes	N18	V3-V4	Hall 2017
ERR1109634	ERP012926SA5D3	S5	Stimulated	NorthAmerica	Toronto	Male	26	18-30	Adult	saliva	Illumina MiSeq	No	Yes	N18	V3-V4	Hall 2017
ERR1109653	ERP012926SA5D4	S5	Stimulated	NorthAmerica	Toronto	Male	26	18-30	Adult	saliva	Illumina MiSeq	No	Yes	N18	V3-V4	Hall 2017
ERR1109501	ERP012926SA5D60	S5	Stimulated	NorthAmerica	Toronto	Male	26	18-30	Adult	saliva	Illumina MiSeq	No	Yes	N18	V3-V4	Hall 2017
ERR1109400	ERP012926SA5D7	S5	Stimulated	NorthAmerica	Toronto	Male	26	18-30	Adult	saliva	Illumina MiSeq	No	Yes	N18	V3-V4	Hall 2017
ERR1109531	ERP012926SA5D90	S5	Stimulated	NorthAmerica	Toronto	Male	26	18-30	Adult	saliva	Illumina MiSeq	No	Yes	N18	V3-V4	Hall 2017
ERR1109477	ERP012926SA6D1	S6	Stimulated	NorthAmerica	Toronto	Female	29	18-30	Adult	saliva	Illumina MiSeq	No	No	N18	V3-V4	Hall 2017
ERR1109479	ERP012926SA6D28	S6	Stimulated	NorthAmerica	Toronto	Female	29	18-30	Adult	saliva	Illumina MiSeq	No	No	N18	V3-V4	Hall 2017
ERR1109599	ERP012926SA6D2	S6	Stimulated	NorthAmerica	Toronto	Female	29	18-30	Adult	saliva	Illumina MiSeq	No	No	N18	V3-V4	Hall 2017
ERR1678092	ERP012926SA6D365	S6	Stimulated	NorthAmerica	Toronto	Female	29	18-30	Adult	saliva	Illumina MiSeq	No	No	N18	V3-V4	Hall 2017
ERR1109635	ERP012926SA6D3	S6	Stimulated	NorthAmerica	Toronto	Female	29	18-30	Adult	saliva	Illumina MiSeq	No	No	N18	V3-V4	Hall 2017
ERR1109655	ERP012926SA6D4	S6	Stimulated	NorthAmerica	Toronto	Female	29	18-30	Adult	saliva	Illumina MiSeq	No	No	N18	V3-V4	Hall 2017
ERR1109510	ERP012926SA6D60	S6	Stimulated	NorthAmerica	Toronto	Female	29	18-30	Adult	saliva	Illumina MiSeq	No	No	N18	V3-V4	Hall 2017
ERR1109402	ERP012926SA6D7	S6	Stimulated	NorthAmerica	Toronto	Female	29	18-30	Adult	saliva	Illumina MiSeq	No	No	N18	V3-V4	Hall 2017
ERR1109429	ERP012926SA7D14	S7	Stimulated	NorthAmerica	Toronto	Male	29	18-30	Adult	saliva	Illumina MiSeq	No	Yes	N18	V3-V4	Hall 2017
ERR1109488	ERP012926SA7D1	S7	Stimulated	NorthAmerica	Toronto	Male	29	18-30	Adult	saliva	Illumina MiSeq	No	Yes	N18	V3-V4	Hall 2017
ERR1109457	ERP012926SA7D21	S7	Stimulated	NorthAmerica	Toronto	Male	29	18-30	Adult	saliva	Illumina MiSeq	No	Yes	N18	V3-V4	Hall 2017
ERR1109480	ERP012926SA7D28	S7	Stimulated	NorthAmerica	Toronto	Male	29	18-30	Adult	saliva	Illumina MiSeq	No	Yes	N18	V3-V4	Hall 2017
ERR1109615	ERP012926SA7D2	S7	Stimulated	NorthAmerica	Toronto	Male	29	18-30	Adult	saliva	Illumina MiSeq	No	Yes	N18	V3-V4	Hall 2017
ERR1109656	ERP012926SA7D4	S7	Stimulated	NorthAmerica	Toronto	Male	29	18-30	Adult	saliva	Illumina MiSeq	No	Yes	N18	V3-V4	Hall 2017
ERR1109512	ERP012926SA7D60	S7	Stimulated	NorthAmerica	Toronto	Male	29	18-30	Adult	saliva	Illumina MiSeq	No	Yes	N18	V3-V4	Hall 2017
ERR1109403	ERP012926SA7D7	S7	Stimulated	NorthAmerica	Toronto	Male	29	18-30	Adult	saliva	Illumina MiSeq	No	Yes	N18	V3-V4	Hall 2017
ERR1109532	ERP012926SA7D90	S7	Stimulated	NorthAmerica	Toronto	Male	29	18-30	Adult	saliva	Illumina MiSeq	No	Yes	N18	V3-V4	Hall 2017
ERR1109430	ERP012926SA8D14	S8	Stimulated	NorthAmerica	Toronto	Female	29	18-30	Adult	saliva	Illumina MiSeq	No	Yes	N18	V3-V4	Hall 2017
ERR1109500	ERP012926SA8D1	S8	Stimulated	NorthAmerica	Toronto	Female	29	18-30	Adult	saliva	Illumina MiSeq	No	Yes	N18	V3-V4	Hall 2017
ERR1109458	ERP012926SA8D21	S8	Stimulated	NorthAmerica	Toronto	Female	29	18-30	Adult	saliva	Illumina MiSeq	No	Yes	N18	V3-V4	Hall 2017
ERR1109492	ERP012926SA8D28	S8	Stimulated	NorthAmerica	Toronto	Female	29	18-30	Adult	saliva	Illumina MiSeq	No	Yes	N18	V3-V4	Hall 2017
ERR1109616	ERP012926SA8D2	S8	Stimulated	NorthAmerica	Toronto	Female	29	18-30	Adult	saliva	Illumina MiSeq	No	Yes	N18	V3-V4	Hall 2017
ERR1109636	ERP012926SA8D3	S8	Stimulated	NorthAmerica	Toronto	Female	29	18-30	Adult	saliva	Illumina MiSeq	No	Yes	N18	V3-V4	Hall 2017
ERR1109657	ERP012926SA8D4	S8	Stimulated	NorthAmerica	Toronto	Female	29	18-30	Adult	saliva	Illumina MiSeq	No	Yes	N18	V3-V4	Hall 2017
ERR1109513	ERP012926SA8D60	S8	Stimulated	NorthAmerica	Toronto	Female	29	18-30	Adult	saliva	Illumina MiSeq	No	Yes	N18	V3-V4	Hall 2017
ERR1109404	ERP012926SA8D7	S8	Stimulated	NorthAmerica	Toronto	Female	29	18-30	Adult	saliva	Illumina MiSeq	No	Yes	N18	V3-V4	Hall 2017
ERR1109431	ERP012926SA9D14	S9	Stimulated	NorthAmerica	Toronto	Male	22	18-30	Adult	saliva	Illumina MiSeq	No	Yes	N18	V3-V4	Hall 2017
ERR1109592	ERP012926SA9D1	S9	Stimulated	NorthAmerica	Toronto	Male	22	18-30	Adult	saliva	Illumina MiSeq	No	Yes	N18	V3-V4	Hall 2017
ERR1109472	ERP012926SA9D21	S9	Stimulated	NorthAmerica	Toronto	Male	22	18-30	Adult	saliva	Illumina MiSeq	No	Yes	N18	V3-V4	Hall 2017
ERR1109493	ERP012926SA9D28	S9	Stimulated	NorthAmerica	Toronto	Male	22	18-30	Adult	saliva	Illumina MiSeq	No	Yes	N18	V3-V4	Hall 2017
ERR1109617	ERP012926SA9D2	S9	Stimulated	NorthAmerica	Toronto	Male	22	18-30	Adult	saliva	Illumina MiSeq	No	Yes	N18	V3-V4	Hall 2017
ERR1678096	ERP012926SA9D365	S9	Stimulated	NorthAmerica	Toronto	Male	22	18-30	Adult	saliva	Illumina MiSeq	No	Yes	N18	V3-V4	Hall 2017
ERR1109637	ERP012926SA9D3	S9	Stimulated	NorthAmerica	Toronto	Male	22	18-30	Adult	saliva	Illumina MiSeq	No	Yes	N18	V3-V4	Hall 2017
ERR1109658	ERP012926SA9D4	S9	Stimulated	NorthAmerica	Toronto	Male	22	18-30	Adult	saliva	Illumina MiSeq	No	Yes	N18	V3-V4	Hall 2017
ERR1109514	ERP012926SA9D60	S9	Stimulated	NorthAmerica	Toronto	Male	22	18-30	Adult	saliva	Illumina MiSeq	No	Yes	N18	V3-V4	Hall 2017
ERR1109405	ERP012926SA9D7	S9	Stimulated	NorthAmerica	Toronto	Male	22	18-30	Adult	saliva	Illumina MiSeq	No	Yes	N18	V3-V4	Hall 2017
ERR1109534	ERP012926SA9D90	S9	Stimulated	NorthAmerica	Toronto	Male	22	18-30	Adult	saliva	Illumina MiSeq	No	Yes	N18	V3-V4	Hall 2017
ERR4043319	ERP120759Control01	Control01	Stimulated	China	Wuzhou	Female	0	18-30	Adult	saliva	Illumina MiSeq	Unknown	Unknown	N19	V3-V4	Debelius 2020
ERR4043320	ERP120759Control02	Control02	Stimulated	China	Wuzhou	Female	0	31-50	Adult	saliva	Illumina MiSeq	Unknown	Unknown	N19	V3-V4	Debelius 2020
ERR4043321	ERP120759Control03	Control03	Stimulated	China	Wuzhou	Male	0	31-50	Adult	saliva	Illumina MiSeq	Unknown	Unknown	N19	V3-V4	Debelius 2020
ERR4043322	ERP120759Control04	Control04	Stimulated	China	Wuzhou	Female	0	31-50	Adult	saliva	Illumina MiSeq	Unknown	Unknown	N19	V3-V4	Debelius 2020
ERR4043323	ERP120759Control05	Control05	Stimulated	China	Wuzhou	Male	0	31-50	Adult	saliva	Illumina MiSeq	Unknown	Unknown	N19	V3-V4	Debelius 2020
ERR4043324	ERP120759Control06	Control06	Stimulated	China	Wuzhou	Male	0	31-50	Adult	saliva	Illumina MiSeq	Unknown	Unknown	N19	V3-V4	Debelius 2020
ERR4043325	ERP120759Control07	Control07	Stimulated	China	Wuzhou	Male	0	31-50	Adult	saliva	Illumina MiSeq	Unknown	Unknown	N19	V3-V4	Debelius 2020
ERR4043326	ERP120759Control08	Control08	Stimulated	China	Wuzhou	Male	0	31-50	Adult	saliva	Illumina MiSeq	Unknown	Unknown	N19	V3-V4	Debelius 2020
ERR4043327	ERP120759Control09	Control09	Stimulated	China	Wuzhou	Male	0	31-50	Adult	saliva	Illumina MiSeq	Unknown	Unknown	N19	V3-V4	Debelius 2020
ERR4043329	ERP120759Control100	Control100	Stimulated	China	Wuzhou	Male	0	50+	Adult	saliva	Illumina MiSeq	Unknown	Unknown	N19	V3-V4	Debelius 2020
ERR4043330	ERP120759Control101	Control101	Stimulated	China	Wuzhou	Male	0	50+	Adult	saliva	Illumina MiSeq	Unknown	Unknown	N19	V3-V4	Debelius 2020
ERR4043331	ERP120759Control102	Control102	Stimulated	China	Wuzhou	Male	0	50+	Adult	saliva	Illumina MiSeq	Unknown	Unknown	N19	V3-V4	Debelius 2020
ERR4043332	ERP120759Control103	Control103	Stimulated	China	Wuzhou	Female	0	50+	Adult	saliva	Illumina MiSeq	Unknown	Unknown	N19	V3-V4	Debelius 2020
ERR4043333	ERP120759Control104	Control104	Stimulated	China	Wuzhou	Male	0	50+	Adult	saliva	Illumina MiSeq	Unknown	Unknown	N19	V3-V4	Debelius 2020
ERR4043334	ERP120759Control105	Control105	Stimulated	China	Wuzhou	Male	0	50+	Adult	saliva	Illumina MiSeq	Unknown	Unknown	N19	V3-V4	Debelius 2020
ERR4043335	ERP120759Control106	Control106	Stimulated	China	Wuzhou	Male	0	50+	Adult	saliva	Illumina MiSeq	Unknown	Unknown	N19	V3-V4	Debelius 2020
ERR4043336	ERP120759Control107	Control107	Stimulated	China	Wuzhou	Male	0	50+	Adult	saliva	Illumina MiSeq	Unknown	Unknown	N19	V3-V4	Debelius 2020
ERR4043337	ERP120759Control108	Control108	Stimulated	China	Wuzhou	Male	0	50+	Adult	saliva	Illumina MiSeq	Unknown	Unknown	N19	V3-V4	Debelius 2020
ERR4043338	ERP120759Control109	Control109	Stimulated	China	Wuzhou	Male	0	50+	Adult	saliva	Illumina MiSeq	Unknown	Unknown	N19	V3-V4	Debelius 2020
ERR4043328	ERP120759Control10	Control10	Stimulated	China	Wuzhou	Female	0	50+	Adult	saliva	Illumina MiSeq	Unknown	Unknown	N19	V3-V4	Debelius 2020
ERR4043340	ERP120759Control110	Control110	Stimulated	China	Wuzhou	Male	0	50+	Adult	saliva	Illumina MiSeq	Unknown	Unknown	N19	V3-V4	Debelius 2020
ERR4043341	ERP120759Control111	Control111	Stimulated	China	Wuzhou	Male	0	50+	Adult	saliva	Illumina MiSeq	Unknown	Unknown	N19	V3-V4	Debelius 2020
ERR4043342	ERP120759Control112	Control112	Stimulated	China	Wuzhou	Male	0	50+	Adult	saliva	Illumina MiSeq	Unknown	Unknown	N19	V3-V4	Debelius 2020
ERR4043343	ERP120759Control113	Control113	Stimulated	China	Wuzhou	Male	0	50+	Adult	saliva	Illumina MiSeq	Unknown	Unknown	N19	V3-V4	Debelius 2020
ERR4043344	ERP120759Control114	Control114	Stimulated	China	Wuzhou	Male	0	50+	Adult	saliva	Illumina MiSeq	Unknown	Unknown	N19	V3-V4	Debelius 2020
ERR4043345	ERP120759Control115	Control115	Stimulated	China	Wuzhou	Female	0	50+	Adult	saliva	Illumina MiSeq	Unknown	Unknown	N19	V3-V4	Debelius 2020
ERR4043346	ERP120759Control116	Control116	Stimulated	China	Wuzhou	Female	0	50+	Adult	saliva	Illumina MiSeq	Unknown	Unknown	N19	V3-V4	Debelius 2020
ERR4043347	ERP120759Control117	Control117	Stimulated	China	Wuzhou	Male	0	50+	Adult	saliva	Illumina MiSeq	Unknown	Unknown	N19	V3-V4	Debelius 2020
ERR4043348	ERP120759Control118	Control118	Stimulated	China	Wuzhou	Male	0	50+	Adult	saliva	Illumina MiSeq	Unknown	Unknown	N19	V3-V4	Debelius 2020
ERR4043349	ERP120759Control119	Control119	Stimulated	China	Wuzhou	Male	0	50+	Adult	saliva	Illumina MiSeq	Unknown	Unknown	N19	V3-V4	Debelius 2020
ERR4043339	ERP120759Control11	Control11	Stimulated	China	Wuzhou	Female	0	50+	Adult	saliva	Illumina MiSeq	Unknown	Unknown	N19	V3-V4	Debelius 2020
ERR4043351	ERP120759Control120	Control120	Stimulated	China	Wuzhou	Male	0	50+	Adult	saliva	Illumina MiSeq	Unknown	Unknown	N19	V3-V4	Debelius 2020
ERR4043352	ERP120759Control121	Control121	Stimulated	China	Wuzhou	Male	0	50+	Adult	saliva	Illumina MiSeq	Unknown	Unknown	N19	V3-V4	Debelius 2020
ERR4043353	ERP120759Control122	Control122	Stimulated	China	Wuzhou	Male	0	50+	Adult	saliva	Illumina MiSeq	Unknown	Unknown	N19	V3-V4	Debelius 2020
ERR4043354	ERP120759Control123	Control123	Stimulated	China	Wuzhou	Male	0	50+	Adult	saliva	Illumina MiSeq	Unknown	Unknown	N19	V3-V4	Debelius 2020
ERR4043355	ERP120759Control124	Control124	Stimulated	China	Wuzhou	Male	0	50+	Adult	saliva	Illumina MiSeq	Unknown	Unknown	N19	V3-V4	Debelius 2020
ERR4043356	ERP120759Control125	Control125	Stimulated	China	Wuzhou	Male	0	50+	Adult	saliva	Illumina MiSeq	Unknown	Unknown	N19	V3-V4	Debelius 2020
ERR4043357	ERP120759Control126	Control126	Stimulated	China	Wuzhou	Male	0	50+	Adult	saliva	Illumina MiSeq	Unknown	Unknown	N19	V3-V4	Debelius 2020
ERR4043358	ERP120759Control127	Control127	Stimulated	China	Wuzhou	Female	0	50+	Adult	saliva	Illumina MiSeq	Unknown	Unknown	N19	V3-V4	Debelius 2020
ERR4043359	ERP120759Control128	Control128	Stimulated	China	Wuzhou	Male	0	50+	Adult	saliva	Illumina MiSeq	Unknown	Unknown	N19	V3-V4	Debelius 2020
ERR4043360	ERP120759Control129	Control129	Stimulated	China	Wuzhou	Male	0	50+	Adult	saliva	Illumina MiSeq	Unknown	Unknown	N19	V3-V4	Debelius 2020
ERR4043350	ERP120759Control12	Control12	Stimulated	China	Wuzhou	Female	0	50+	Adult	saliva	Illumina MiSeq	Unknown	Unknown	N19	V3-V4	Debelius 2020
ERR4043362	ERP120759Control130	Control130	Stimulated	China	Wuzhou	Female	0	31-50	Adult	saliva	Illumina MiSeq	Unknown	Unknown	N19	V3-V4	Debelius 2020
ERR4043363	ERP120759Control131	Control131	Stimulated	China	Wuzhou	Female	0	31-50	Adult	saliva	Illumina MiSeq	Unknown	Unknown	N19	V3-V4	Debelius 2020
ERR4043364	ERP120759Control132	Control132	Stimulated	China	Wuzhou	Male	0	31-50	Adult	saliva	Illumina MiSeq	Unknown	Unknown	N19	V3-V4	Debelius 2020
ERR4043365	ERP120759Control133	Control133	Stimulated	China	Wuzhou	Male	0	31-50	Adult	saliva	Illumina MiSeq	Unknown	Unknown	N19	V3-V4	Debelius 2020
ERR4043366	ERP120759Control134	Control134	Stimulated	China	Wuzhou	Male	0	31-50	Adult	saliva	Illumina MiSeq	Unknown	Unknown	N19	V3-V4	Debelius 2020
ERR4043367	ERP120759Control135	Control135	Stimulated	China	Wuzhou	Male	0	31-50	Adult	saliva	Illumina MiSeq	Unknown	Unknown	N19	V3-V4	Debelius 2020
ERR4043368	ERP120759Control136	Control136	Stimulated	China	Wuzhou	Male	0	31-50	Adult	saliva	Illumina MiSeq	Unknown	Unknown	N19	V3-V4	Debelius 2020
ERR4043369	ERP120759Control137	Control137	Stimulated	China	Wuzhou	Male	0	31-50	Adult	saliva	Illumina MiSeq	Unknown	Unknown	N19	V3-V4	Debelius 2020
ERR4043370	ERP120759Control138	Control138	Stimulated	China	Wuzhou	Female	0	31-50	Adult	saliva	Illumina MiSeq	Unknown	Unknown	N19	V3-V4	Debelius 2020
ERR4043371	ERP120759Control139	Control139	Stimulated	China	Wuzhou	Male	0	31-50	Adult	saliva	Illumina MiSeq	Unknown	Unknown	N19	V3-V4	Debelius 2020
ERR4043361	ERP120759Control13	Control13	Stimulated	China	Wuzhou	Female	0	50+	Adult	saliva	Illumina MiSeq	Unknown	Unknown	N19	V3-V4	Debelius 2020
ERR4043373	ERP120759Control140	Control140	Stimulated	China	Wuzhou	Male	0	31-50	Adult	saliva	Illumina MiSeq	Unknown	Unknown	N19	V3-V4	Debelius 2020
ERR4043374	ERP120759Control141	Control141	Stimulated	China	Wuzhou	Male	0	31-50	Adult	saliva	Illumina MiSeq	Unknown	Unknown	N19	V3-V4	Debelius 2020
ERR4043375	ERP120759Control142	Control142	Stimulated	China	Wuzhou	Male	0	31-50	Adult	saliva	Illumina MiSeq	Unknown	Unknown	N19	V3-V4	Debelius 2020
ERR4043376	ERP120759Control143	Control143	Stimulated	China	Wuzhou	Male	0	31-50	Adult	saliva	Illumina MiSeq	Unknown	Unknown	N19	V3-V4	Debelius 2020
ERR4043377	ERP120759Control144	Control144	Stimulated	China	Wuzhou	Male	0	31-50	Adult	saliva	Illumina MiSeq	Unknown	Unknown	N19	V3-V4	Debelius 2020
ERR4043378	ERP120759Control145	Control145	Stimulated	China	Wuzhou	Male	0	31-50	Adult	saliva	Illumina MiSeq	Unknown	Unknown	N19	V3-V4	Debelius 2020
ERR4043379	ERP120759Control146	Control146	Stimulated	China	Wuzhou	Female	0	31-50	Adult	saliva	Illumina MiSeq	Unknown	Unknown	N19	V3-V4	Debelius 2020
ERR4043380	ERP120759Control147	Control147	Stimulated	China	Wuzhou	Female	0	31-50	Adult	saliva	Illumina MiSeq	Unknown	Unknown	N19	V3-V4	Debelius 2020
ERR4043381	ERP120759Control148	Control148	Stimulated	China	Wuzhou	Female	0	31-50	Adult	saliva	Illumina MiSeq	Unknown	Unknown	N19	V3-V4	Debelius 2020
ERR4043382	ERP120759Control149	Control149	Stimulated	China	Wuzhou	Male	0	31-50	Adult	saliva	Illumina MiSeq	Unknown	Unknown	N19	V3-V4	Debelius 2020
ERR4043372	ERP120759Control14	Control14	Stimulated	China	Wuzhou	Female	0	50+	Adult	saliva	Illumina MiSeq	Unknown	Unknown	N19	V3-V4	Debelius 2020
ERR4043384	ERP120759Control150	Control150	Stimulated	China	Wuzhou	Male	0	31-50	Adult	saliva	Illumina MiSeq	Unknown	Unknown	N19	V3-V4	Debelius 2020
ERR4043385	ERP120759Control151	Control151	Stimulated	China	Wuzhou	Male	0	31-50	Adult	saliva	Illumina MiSeq	Unknown	Unknown	N19	V3-V4	Debelius 2020
ERR4043386	ERP120759Control152	Control152	Stimulated	China	Wuzhou	Male	0	31-50	Adult	saliva	Illumina MiSeq	Unknown	Unknown	N19	V3-V4	Debelius 2020
ERR4043387	ERP120759Control153	Control153	Stimulated	China	Wuzhou	Male	0	31-50	Adult	saliva	Illumina MiSeq	Unknown	Unknown	N19	V3-V4	Debelius 2020
ERR4043388	ERP120759Control154	Control154	Stimulated	China	Wuzhou	Male	0	31-50	Adult	saliva	Illumina MiSeq	Unknown	Unknown	N19	V3-V4	Debelius 2020
ERR4043389	ERP120759Control155	Control155	Stimulated	China	Wuzhou	Female	0	50+	Adult	saliva	Illumina MiSeq	Unknown	Unknown	N19	V3-V4	Debelius 2020
ERR4043390	ERP120759Control156	Control156	Stimulated	China	Wuzhou	Female	0	50+	Adult	saliva	Illumina MiSeq	Unknown	Unknown	N19	V3-V4	Debelius 2020
ERR4043391	ERP120759Control157	Control157	Stimulated	China	Wuzhou	Female	0	50+	Adult	saliva	Illumina MiSeq	Unknown	Unknown	N19	V3-V4	Debelius 2020
ERR4043392	ERP120759Control158	Control158	Stimulated	China	Wuzhou	Male	0	50+	Adult	saliva	Illumina MiSeq	Unknown	Unknown	N19	V3-V4	Debelius 2020
ERR4043393	ERP120759Control159	Control159	Stimulated	China	Wuzhou	Male	0	50+	Adult	saliva	Illumina MiSeq	Unknown	Unknown	N19	V3-V4	Debelius 2020
ERR4043383	ERP120759Control15	Control15	Stimulated	China	Wuzhou	Male	0	50+	Adult	saliva	Illumina MiSeq	Unknown	Unknown	N19	V3-V4	Debelius 2020
ERR4043395	ERP120759Control160	Control160	Stimulated	China	Wuzhou	Male	0	50+	Adult	saliva	Illumina MiSeq	Unknown	Unknown	N19	V3-V4	Debelius 2020
ERR4043396	ERP120759Control161	Control161	Stimulated	China	Wuzhou	Male	0	50+	Adult	saliva	Illumina MiSeq	Unknown	Unknown	N19	V3-V4	Debelius 2020
ERR4043397	ERP120759Control162	Control162	Stimulated	China	Wuzhou	Male	0	50+	Adult	saliva	Illumina MiSeq	Unknown	Unknown	N19	V3-V4	Debelius 2020
ERR4043398	ERP120759Control163	Control163	Stimulated	China	Wuzhou	Male	0	50+	Adult	saliva	Illumina MiSeq	Unknown	Unknown	N19	V3-V4	Debelius 2020
ERR4043399	ERP120759Control164	Control164	Stimulated	China	Wuzhou	Female	0	50+	Adult	saliva	Illumina MiSeq	Unknown	Unknown	N19	V3-V4	Debelius 2020
ERR4043400	ERP120759Control165	Control165	Stimulated	China	Wuzhou	Female	0	50+	Adult	saliva	Illumina MiSeq	Unknown	Unknown	N19	V3-V4	Debelius 2020
ERR4043401	ERP120759Control166	Control166	Stimulated	China	Wuzhou	Female	0	50+	Adult	saliva	Illumina MiSeq	Unknown	Unknown	N19	V3-V4	Debelius 2020
ERR4043402	ERP120759Control167	Control167	Stimulated	China	Wuzhou	Female	0	50+	Adult	saliva	Illumina MiSeq	Unknown	Unknown	N19	V3-V4	Debelius 2020
ERR4043403	ERP120759Control168	Control168	Stimulated	China	Wuzhou	Male	0	50+	Adult	saliva	Illumina MiSeq	Unknown	Unknown	N19	V3-V4	Debelius 2020
ERR4043404	ERP120759Control169	Control169	Stimulated	China	Wuzhou	Male	0	50+	Adult	saliva	Illumina MiSeq	Unknown	Unknown	N19	V3-V4	Debelius 2020
ERR4043394	ERP120759Control16	Control16	Stimulated	China	Wuzhou	Male	0	50+	Adult	saliva	Illumina MiSeq	Unknown	Unknown	N19	V3-V4	Debelius 2020
ERR4043406	ERP120759Control170	Control170	Stimulated	China	Wuzhou	Male	0	50+	Adult	saliva	Illumina MiSeq	Unknown	Unknown	N19	V3-V4	Debelius 2020
ERR4043407	ERP120759Control171	Control171	Stimulated	China	Wuzhou	Male	0	50+	Adult	saliva	Illumina MiSeq	Unknown	Unknown	N19	V3-V4	Debelius 2020
ERR4043408	ERP120759Control172	Control172	Stimulated	China	Wuzhou	Male	0	50+	Adult	saliva	Illumina MiSeq	Unknown	Unknown	N19	V3-V4	Debelius 2020
ERR4043409	ERP120759Control173	Control173	Stimulated	China	Wuzhou	Female	0	50+	Adult	saliva	Illumina MiSeq	Unknown	Unknown	N19	V3-V4	Debelius 2020
ERR4043410	ERP120759Control174	Control174	Stimulated	China	Wuzhou	Male	0	50+	Adult	saliva	Illumina MiSeq	Unknown	Unknown	N19	V3-V4	Debelius 2020
ERR4043411	ERP120759Control175	Control175	Stimulated	China	Wuzhou	Male	0	50+	Adult	saliva	Illumina MiSeq	Unknown	Unknown	N19	V3-V4	Debelius 2020
ERR4043412	ERP120759Control176	Control176	Stimulated	China	Wuzhou	Male	0	50+	Adult	saliva	Illumina MiSeq	Unknown	Unknown	N19	V3-V4	Debelius 2020
ERR4043413	ERP120759Control177	Control177	Stimulated	China	Wuzhou	Male	0	50+	Adult	saliva	Illumina MiSeq	Unknown	Unknown	N19	V3-V4	Debelius 2020
ERR4043414	ERP120759Control178	Control178	Stimulated	China	Wuzhou	Male	0	50+	Adult	saliva	Illumina MiSeq	Unknown	Unknown	N19	V3-V4	Debelius 2020
ERR4043415	ERP120759Control179	Control179	Stimulated	China	Wuzhou	Male	0	50+	Adult	saliva	Illumina MiSeq	Unknown	Unknown	N19	V3-V4	Debelius 2020
ERR4043405	ERP120759Control17	Control17	Stimulated	China	Wuzhou	Male	0	50+	Adult	saliva	Illumina MiSeq	Unknown	Unknown	N19	V3-V4	Debelius 2020
ERR4043417	ERP120759Control180	Control180	Stimulated	China	Wuzhou	Male	0	50+	Adult	saliva	Illumina MiSeq	Unknown	Unknown	N19	V3-V4	Debelius 2020
ERR4043418	ERP120759Control181	Control181	Stimulated	China	Wuzhou	Male	0	50+	Adult	saliva	Illumina MiSeq	Unknown	Unknown	N19	V3-V4	Debelius 2020
ERR4043419	ERP120759Control182	Control182	Stimulated	China	Wuzhou	Female	0	50+	Adult	saliva	Illumina MiSeq	Unknown	Unknown	N19	V3-V4	Debelius 2020
ERR4043420	ERP120759Control183	Control183	Stimulated	China	Wuzhou	Male	0	50+	Adult	saliva	Illumina MiSeq	Unknown	Unknown	N19	V3-V4	Debelius 2020
ERR4043421	ERP120759Control184	Control184	Stimulated	China	Wuzhou	Female	0	18-30	Adult	saliva	Illumina MiSeq	Unknown	Unknown	N19	V3-V4	Debelius 2020
ERR4043422	ERP120759Control185	Control185	Stimulated	China	Wuzhou	Female	0	18-30	Adult	saliva	Illumina MiSeq	Unknown	Unknown	N19	V3-V4	Debelius 2020
ERR4043423	ERP120759Control186	Control186	Stimulated	China	Wuzhou	Male	0	18-30	Adult	saliva	Illumina MiSeq	Unknown	Unknown	N19	V3-V4	Debelius 2020
ERR4043424	ERP120759Control187	Control187	Stimulated	China	Wuzhou	Male	0	18-30	Adult	saliva	Illumina MiSeq	Unknown	Unknown	N19	V3-V4	Debelius 2020
ERR4043425	ERP120759Control188	Control188	Stimulated	China	Wuzhou	Female	0	31-50	Adult	saliva	Illumina MiSeq	Unknown	Unknown	N19	V3-V4	Debelius 2020
ERR4043426	ERP120759Control189	Control189	Stimulated	China	Wuzhou	Female	0	31-50	Adult	saliva	Illumina MiSeq	Unknown	Unknown	N19	V3-V4	Debelius 2020
ERR4043416	ERP120759Control18	Control18	Stimulated	China	Wuzhou	Male	0	50+	Adult	saliva	Illumina MiSeq	Unknown	Unknown	N19	V3-V4	Debelius 2020
ERR4043428	ERP120759Control190	Control190	Stimulated	China	Wuzhou	Male	0	31-50	Adult	saliva	Illumina MiSeq	Unknown	Unknown	N19	V3-V4	Debelius 2020
ERR4043429	ERP120759Control191	Control191	Stimulated	China	Wuzhou	Male	0	31-50	Adult	saliva	Illumina MiSeq	Unknown	Unknown	N19	V3-V4	Debelius 2020
ERR4043430	ERP120759Control192	Control192	Stimulated	China	Wuzhou	Female	0	31-50	Adult	saliva	Illumina MiSeq	Unknown	Unknown	N19	V3-V4	Debelius 2020
ERR4043431	ERP120759Control193	Control193	Stimulated	China	Wuzhou	Female	0	31-50	Adult	saliva	Illumina MiSeq	Unknown	Unknown	N19	V3-V4	Debelius 2020
ERR4043432	ERP120759Control194	Control194	Stimulated	China	Wuzhou	Female	0	31-50	Adult	saliva	Illumina MiSeq	Unknown	Unknown	N19	V3-V4	Debelius 2020
ERR4043433	ERP120759Control195	Control195	Stimulated	China	Wuzhou	Male	0	31-50	Adult	saliva	Illumina MiSeq	Unknown	Unknown	N19	V3-V4	Debelius 2020
ERR4043434	ERP120759Control196	Control196	Stimulated	China	Wuzhou	Male	0	31-50	Adult	saliva	Illumina MiSeq	Unknown	Unknown	N19	V3-V4	Debelius 2020
ERR4043435	ERP120759Control197	Control197	Stimulated	China	Wuzhou	Male	0	31-50	Adult	saliva	Illumina MiSeq	Unknown	Unknown	N19	V3-V4	Debelius 2020
ERR4043436	ERP120759Control198	Control198	Stimulated	China	Wuzhou	Male	0	31-50	Adult	saliva	Illumina MiSeq	Unknown	Unknown	N19	V3-V4	Debelius 2020
ERR4043437	ERP120759Control199	Control199	Stimulated	China	Wuzhou	Male	0	31-50	Adult	saliva	Illumina MiSeq	Unknown	Unknown	N19	V3-V4	Debelius 2020
ERR4043427	ERP120759Control19	Control19	Stimulated	China	Wuzhou	Male	0	50+	Adult	saliva	Illumina MiSeq	Unknown	Unknown	N19	V3-V4	Debelius 2020
ERR4043439	ERP120759Control200	Control200	Stimulated	China	Wuzhou	Male	0	31-50	Adult	saliva	Illumina MiSeq	Unknown	Unknown	N19	V3-V4	Debelius 2020
ERR4043440	ERP120759Control201	Control201	Stimulated	China	Wuzhou	Male	0	31-50	Adult	saliva	Illumina MiSeq	Unknown	Unknown	N19	V3-V4	Debelius 2020
ERR4043441	ERP120759Control202	Control202	Stimulated	China	Wuzhou	Male	0	31-50	Adult	saliva	Illumina MiSeq	Unknown	Unknown	N19	V3-V4	Debelius 2020
ERR4043442	ERP120759Control203	Control203	Stimulated	China	Wuzhou	Female	0	31-50	Adult	saliva	Illumina MiSeq	Unknown	Unknown	N19	V3-V4	Debelius 2020
ERR4043443	ERP120759Control204	Control204	Stimulated	China	Wuzhou	Female	0	31-50	Adult	saliva	Illumina MiSeq	Unknown	Unknown	N19	V3-V4	Debelius 2020
ERR4043444	ERP120759Control205	Control205	Stimulated	China	Wuzhou	Female	0	31-50	Adult	saliva	Illumina MiSeq	Unknown	Unknown	N19	V3-V4	Debelius 2020
ERR4043445	ERP120759Control206	Control206	Stimulated	China	Wuzhou	Female	0	31-50	Adult	saliva	Illumina MiSeq	Unknown	Unknown	N19	V3-V4	Debelius 2020
ERR4043446	ERP120759Control207	Control207	Stimulated	China	Wuzhou	Female	0	31-50	Adult	saliva	Illumina MiSeq	Unknown	Unknown	N19	V3-V4	Debelius 2020
ERR4043447	ERP120759Control208	Control208	Stimulated	China	Wuzhou	Male	0	31-50	Adult	saliva	Illumina MiSeq	Unknown	Unknown	N19	V3-V4	Debelius 2020
ERR4043448	ERP120759Control209	Control209	Stimulated	China	Wuzhou	Male	0	31-50	Adult	saliva	Illumina MiSeq	Unknown	Unknown	N19	V3-V4	Debelius 2020
ERR4043438	ERP120759Control20	Control20	Stimulated	China	Wuzhou	Male	0	50+	Adult	saliva	Illumina MiSeq	Unknown	Unknown	N19	V3-V4	Debelius 2020
ERR4043450	ERP120759Control210	Control210	Stimulated	China	Wuzhou	Male	0	31-50	Adult	saliva	Illumina MiSeq	Unknown	Unknown	N19	V3-V4	Debelius 2020
ERR4043451	ERP120759Control211	Control211	Stimulated	China	Wuzhou	Male	0	31-50	Adult	saliva	Illumina MiSeq	Unknown	Unknown	N19	V3-V4	Debelius 2020
ERR4043452	ERP120759Control212	Control212	Stimulated	China	Wuzhou	Male	0	31-50	Adult	saliva	Illumina MiSeq	Unknown	Unknown	N19	V3-V4	Debelius 2020
ERR4043453	ERP120759Control213	Control213	Stimulated	China	Wuzhou	Male	0	31-50	Adult	saliva	Illumina MiSeq	Unknown	Unknown	N19	V3-V4	Debelius 2020
ERR4043454	ERP120759Control214	Control214	Stimulated	China	Wuzhou	Male	0	31-50	Adult	saliva	Illumina MiSeq	Unknown	Unknown	N19	V3-V4	Debelius 2020
ERR4043455	ERP120759Control215	Control215	Stimulated	China	Wuzhou	Female	0	31-50	Adult	saliva	Illumina MiSeq	Unknown	Unknown	N19	V3-V4	Debelius 2020
ERR4043456	ERP120759Control216	Control216	Stimulated	China	Wuzhou	Female	0	31-50	Adult	saliva	Illumina MiSeq	Unknown	Unknown	N19	V3-V4	Debelius 2020
ERR4043457	ERP120759Control217	Control217	Stimulated	China	Wuzhou	Female	0	31-50	Adult	saliva	Illumina MiSeq	Unknown	Unknown	N19	V3-V4	Debelius 2020
ERR4043458	ERP120759Control218	Control218	Stimulated	China	Wuzhou	Female	0	31-50	Adult	saliva	Illumina MiSeq	Unknown	Unknown	N19	V3-V4	Debelius 2020
ERR4043459	ERP120759Control219	Control219	Stimulated	China	Wuzhou	Female	0	31-50	Adult	saliva	Illumina MiSeq	Unknown	Unknown	N19	V3-V4	Debelius 2020
ERR4043449	ERP120759Control21	Control21	Stimulated	China	Wuzhou	Male	0	50+	Adult	saliva	Illumina MiSeq	Unknown	Unknown	N19	V3-V4	Debelius 2020
ERR4043461	ERP120759Control220	Control220	Stimulated	China	Wuzhou	Female	0	31-50	Adult	saliva	Illumina MiSeq	Unknown	Unknown	N19	V3-V4	Debelius 2020
ERR4043462	ERP120759Control221	Control221	Stimulated	China	Wuzhou	Female	0	31-50	Adult	saliva	Illumina MiSeq	Unknown	Unknown	N19	V3-V4	Debelius 2020
ERR4043463	ERP120759Control222	Control222	Stimulated	China	Wuzhou	Male	0	31-50	Adult	saliva	Illumina MiSeq	Unknown	Unknown	N19	V3-V4	Debelius 2020
ERR4043464	ERP120759Control223	Control223	Stimulated	China	Wuzhou	Male	0	31-50	Adult	saliva	Illumina MiSeq	Unknown	Unknown	N19	V3-V4	Debelius 2020
ERR4043465	ERP120759Control224	Control224	Stimulated	China	Wuzhou	Male	0	31-50	Adult	saliva	Illumina MiSeq	Unknown	Unknown	N19	V3-V4	Debelius 2020
ERR4043466	ERP120759Control225	Control225	Stimulated	China	Wuzhou	Male	0	31-50	Adult	saliva	Illumina MiSeq	Unknown	Unknown	N19	V3-V4	Debelius 2020
ERR4043467	ERP120759Control226	Control226	Stimulated	China	Wuzhou	Male	0	31-50	Adult	saliva	Illumina MiSeq	Unknown	Unknown	N19	V3-V4	Debelius 2020
ERR4043468	ERP120759Control227	Control227	Stimulated	China	Wuzhou	Male	0	31-50	Adult	saliva	Illumina MiSeq	Unknown	Unknown	N19	V3-V4	Debelius 2020
ERR4043469	ERP120759Control228	Control228	Stimulated	China	Wuzhou	Female	0	50+	Adult	saliva	Illumina MiSeq	Unknown	Unknown	N19	V3-V4	Debelius 2020
ERR4043470	ERP120759Control229	Control229	Stimulated	China	Wuzhou	Male	0	50+	Adult	saliva	Illumina MiSeq	Unknown	Unknown	N19	V3-V4	Debelius 2020
ERR4043460	ERP120759Control22	Control22	Stimulated	China	Wuzhou	Male	0	50+	Adult	saliva	Illumina MiSeq	Unknown	Unknown	N19	V3-V4	Debelius 2020
ERR4043472	ERP120759Control230	Control230	Stimulated	China	Wuzhou	Male	0	50+	Adult	saliva	Illumina MiSeq	Unknown	Unknown	N19	V3-V4	Debelius 2020
ERR4043473	ERP120759Control231	Control231	Stimulated	China	Wuzhou	Male	0	50+	Adult	saliva	Illumina MiSeq	Unknown	Unknown	N19	V3-V4	Debelius 2020
ERR4043474	ERP120759Control232	Control232	Stimulated	China	Wuzhou	Male	0	50+	Adult	saliva	Illumina MiSeq	Unknown	Unknown	N19	V3-V4	Debelius 2020
ERR4043475	ERP120759Control233	Control233	Stimulated	China	Wuzhou	Male	0	50+	Adult	saliva	Illumina MiSeq	Unknown	Unknown	N19	V3-V4	Debelius 2020
ERR4043476	ERP120759Control234	Control234	Stimulated	China	Wuzhou	Male	0	50+	Adult	saliva	Illumina MiSeq	Unknown	Unknown	N19	V3-V4	Debelius 2020
ERR4043477	ERP120759Control235	Control235	Stimulated	China	Wuzhou	Male	0	50+	Adult	saliva	Illumina MiSeq	Unknown	Unknown	N19	V3-V4	Debelius 2020
ERR4043478	ERP120759Control236	Control236	Stimulated	China	Wuzhou	Male	0	50+	Adult	saliva	Illumina MiSeq	Unknown	Unknown	N19	V3-V4	Debelius 2020
ERR4043479	ERP120759Control237	Control237	Stimulated	China	Wuzhou	Male	0	50+	Adult	saliva	Illumina MiSeq	Unknown	Unknown	N19	V3-V4	Debelius 2020
ERR4043480	ERP120759Control238	Control238	Stimulated	China	Wuzhou	Male	0	50+	Adult	saliva	Illumina MiSeq	Unknown	Unknown	N19	V3-V4	Debelius 2020
ERR4043481	ERP120759Control239	Control239	Stimulated	China	Wuzhou	Female	0	50+	Adult	saliva	Illumina MiSeq	Unknown	Unknown	N19	V3-V4	Debelius 2020
ERR4043471	ERP120759Control23	Control23	Stimulated	China	Wuzhou	Female	0	50+	Adult	saliva	Illumina MiSeq	Unknown	Unknown	N19	V3-V4	Debelius 2020
ERR4043483	ERP120759Control240	Control240	Stimulated	China	Wuzhou	Male	0	50+	Adult	saliva	Illumina MiSeq	Unknown	Unknown	N19	V3-V4	Debelius 2020
ERR4043484	ERP120759Control241	Control241	Stimulated	China	Wuzhou	Male	0	50+	Adult	saliva	Illumina MiSeq	Unknown	Unknown	N19	V3-V4	Debelius 2020
ERR4043485	ERP120759Control242	Control242	Stimulated	China	Wuzhou	Male	0	50+	Adult	saliva	Illumina MiSeq	Unknown	Unknown	N19	V3-V4	Debelius 2020
ERR4043486	ERP120759Control243	Control243	Stimulated	China	Wuzhou	Male	0	50+	Adult	saliva	Illumina MiSeq	Unknown	Unknown	N19	V3-V4	Debelius 2020
ERR4043487	ERP120759Control244	Control244	Stimulated	China	Wuzhou	Male	0	50+	Adult	saliva	Illumina MiSeq	Unknown	Unknown	N19	V3-V4	Debelius 2020
ERR4043488	ERP120759Control245	Control245	Stimulated	China	Wuzhou	Male	0	50+	Adult	saliva	Illumina MiSeq	Unknown	Unknown	N19	V3-V4	Debelius 2020
ERR4043489	ERP120759Control246	Control246	Stimulated	China	Wuzhou	Male	0	50+	Adult	saliva	Illumina MiSeq	Unknown	Unknown	N19	V3-V4	Debelius 2020
ERR4043490	ERP120759Control247	Control247	Stimulated	China	Wuzhou	Male	0	50+	Adult	saliva	Illumina MiSeq	Unknown	Unknown	N19	V3-V4	Debelius 2020
ERR4043491	ERP120759Control248	Control248	Stimulated	China	Wuzhou	Female	0	50+	Adult	saliva	Illumina MiSeq	Unknown	Unknown	N19	V3-V4	Debelius 2020
ERR4043492	ERP120759Control249	Control249	Stimulated	China	Wuzhou	Female	0	50+	Adult	saliva	Illumina MiSeq	Unknown	Unknown	N19	V3-V4	Debelius 2020
ERR4043482	ERP120759Control24	Control24	Stimulated	China	Wuzhou	Female	0	50+	Adult	saliva	Illumina MiSeq	Unknown	Unknown	N19	V3-V4	Debelius 2020
ERR4043494	ERP120759Control250	Control250	Stimulated	China	Wuzhou	Male	0	50+	Adult	saliva	Illumina MiSeq	Unknown	Unknown	N19	V3-V4	Debelius 2020
ERR4043495	ERP120759Control251	Control251	Stimulated	China	Wuzhou	Male	0	50+	Adult	saliva	Illumina MiSeq	Unknown	Unknown	N19	V3-V4	Debelius 2020
ERR4043496	ERP120759Control252	Control252	Stimulated	China	Wuzhou	Male	0	50+	Adult	saliva	Illumina MiSeq	Unknown	Unknown	N19	V3-V4	Debelius 2020
ERR4043497	ERP120759Control253	Control253	Stimulated	China	Wuzhou	Male	0	50+	Adult	saliva	Illumina MiSeq	Unknown	Unknown	N19	V3-V4	Debelius 2020
ERR4043498	ERP120759Control254	Control254	Stimulated	China	Wuzhou	Male	0	50+	Adult	saliva	Illumina MiSeq	Unknown	Unknown	N19	V3-V4	Debelius 2020
ERR4043499	ERP120759Control255	Control255	Stimulated	China	Wuzhou	Female	0	50+	Adult	saliva	Illumina MiSeq	Unknown	Unknown	N19	V3-V4	Debelius 2020
ERR4043500	ERP120759Control256	Control256	Stimulated	China	Wuzhou	Female	0	50+	Adult	saliva	Illumina MiSeq	Unknown	Unknown	N19	V3-V4	Debelius 2020
ERR4043501	ERP120759Control257	Control257	Stimulated	China	Wuzhou	Male	0	50+	Adult	saliva	Illumina MiSeq	Unknown	Unknown	N19	V3-V4	Debelius 2020
ERR4043502	ERP120759Control258	Control258	Stimulated	China	Wuzhou	Male	0	50+	Adult	saliva	Illumina MiSeq	Unknown	Unknown	N19	V3-V4	Debelius 2020
ERR4043493	ERP120759Control25	Control25	Stimulated	China	Wuzhou	Male	0	50+	Adult	saliva	Illumina MiSeq	Unknown	Unknown	N19	V3-V4	Debelius 2020
ERR4043504	ERP120759Control26	Control26	Stimulated	China	Wuzhou	Male	0	50+	Adult	saliva	Illumina MiSeq	Unknown	Unknown	N19	V3-V4	Debelius 2020
ERR4043515	ERP120759Control27	Control27	Stimulated	China	Wuzhou	Male	0	50+	Adult	saliva	Illumina MiSeq	Unknown	Unknown	N19	V3-V4	Debelius 2020
ERR4043526	ERP120759Control28	Control28	Stimulated	China	Wuzhou	Male	0	50+	Adult	saliva	Illumina MiSeq	Unknown	Unknown	N19	V3-V4	Debelius 2020
ERR4043537	ERP120759Control29	Control29	Stimulated	China	Wuzhou	Female	0	50+	Adult	saliva	Illumina MiSeq	Unknown	Unknown	N19	V3-V4	Debelius 2020
ERR4043548	ERP120759Control30	Control30	Stimulated	China	Wuzhou	Female	0	31-50	Adult	saliva	Illumina MiSeq	Unknown	Unknown	N19	V3-V4	Debelius 2020
ERR4043568	ERP120759Control318	Control318	Stimulated	China	Wuzhou	Female	0	18-30	Adult	saliva	Illumina MiSeq	Unknown	Unknown	N19	V3-V4	Debelius 2020
ERR4043569	ERP120759Control319	Control319	Stimulated	China	Wuzhou	Male	0	18-30	Adult	saliva	Illumina MiSeq	Unknown	Unknown	N19	V3-V4	Debelius 2020
ERR4043559	ERP120759Control31	Control31	Stimulated	China	Wuzhou	Male	0	31-50	Adult	saliva	Illumina MiSeq	Unknown	Unknown	N19	V3-V4	Debelius 2020
ERR4043571	ERP120759Control320	Control320	Stimulated	China	Wuzhou	Male	0	18-30	Adult	saliva	Illumina MiSeq	Unknown	Unknown	N19	V3-V4	Debelius 2020
ERR4043572	ERP120759Control321	Control321	Stimulated	China	Wuzhou	Male	0	31-50	Adult	saliva	Illumina MiSeq	Unknown	Unknown	N19	V3-V4	Debelius 2020
ERR4043573	ERP120759Control322	Control322	Stimulated	China	Wuzhou	Male	0	31-50	Adult	saliva	Illumina MiSeq	Unknown	Unknown	N19	V3-V4	Debelius 2020
ERR4043574	ERP120759Control323	Control323	Stimulated	China	Wuzhou	Male	0	31-50	Adult	saliva	Illumina MiSeq	Unknown	Unknown	N19	V3-V4	Debelius 2020
ERR4043575	ERP120759Control324	Control324	Stimulated	China	Wuzhou	Female	0	31-50	Adult	saliva	Illumina MiSeq	Unknown	Unknown	N19	V3-V4	Debelius 2020
ERR4043576	ERP120759Control325	Control325	Stimulated	China	Wuzhou	Female	0	31-50	Adult	saliva	Illumina MiSeq	Unknown	Unknown	N19	V3-V4	Debelius 2020
ERR4043577	ERP120759Control326	Control326	Stimulated	China	Wuzhou	Female	0	31-50	Adult	saliva	Illumina MiSeq	Unknown	Unknown	N19	V3-V4	Debelius 2020
ERR4043578	ERP120759Control327	Control327	Stimulated	China	Wuzhou	Female	0	31-50	Adult	saliva	Illumina MiSeq	Unknown	Unknown	N19	V3-V4	Debelius 2020
ERR4043579	ERP120759Control328	Control328	Stimulated	China	Wuzhou	Male	0	31-50	Adult	saliva	Illumina MiSeq	Unknown	Unknown	N19	V3-V4	Debelius 2020
ERR4043580	ERP120759Control329	Control329	Stimulated	China	Wuzhou	Male	0	31-50	Adult	saliva	Illumina MiSeq	Unknown	Unknown	N19	V3-V4	Debelius 2020
ERR4043570	ERP120759Control32	Control32	Stimulated	China	Wuzhou	Male	0	31-50	Adult	saliva	Illumina MiSeq	Unknown	Unknown	N19	V3-V4	Debelius 2020
ERR4043582	ERP120759Control330	Control330	Stimulated	China	Wuzhou	Male	0	31-50	Adult	saliva	Illumina MiSeq	Unknown	Unknown	N19	V3-V4	Debelius 2020
ERR4043583	ERP120759Control331	Control331	Stimulated	China	Wuzhou	Male	0	31-50	Adult	saliva	Illumina MiSeq	Unknown	Unknown	N19	V3-V4	Debelius 2020
ERR4043584	ERP120759Control332	Control332	Stimulated	China	Wuzhou	Male	0	31-50	Adult	saliva	Illumina MiSeq	Unknown	Unknown	N19	V3-V4	Debelius 2020
ERR4043585	ERP120759Control333	Control333	Stimulated	China	Wuzhou	Female	0	31-50	Adult	saliva	Illumina MiSeq	Unknown	Unknown	N19	V3-V4	Debelius 2020
ERR4043586	ERP120759Control334	Control334	Stimulated	China	Wuzhou	Female	0	31-50	Adult	saliva	Illumina MiSeq	Unknown	Unknown	N19	V3-V4	Debelius 2020
ERR4043587	ERP120759Control335	Control335	Stimulated	China	Wuzhou	Female	0	31-50	Adult	saliva	Illumina MiSeq	Unknown	Unknown	N19	V3-V4	Debelius 2020
ERR4043588	ERP120759Control336	Control336	Stimulated	China	Wuzhou	Female	0	31-50	Adult	saliva	Illumina MiSeq	Unknown	Unknown	N19	V3-V4	Debelius 2020
ERR4043589	ERP120759Control337	Control337	Stimulated	China	Wuzhou	Male	0	31-50	Adult	saliva	Illumina MiSeq	Unknown	Unknown	N19	V3-V4	Debelius 2020
ERR4043590	ERP120759Control338	Control338	Stimulated	China	Wuzhou	Male	0	31-50	Adult	saliva	Illumina MiSeq	Unknown	Unknown	N19	V3-V4	Debelius 2020
ERR4043591	ERP120759Control339	Control339	Stimulated	China	Wuzhou	Male	0	31-50	Adult	saliva	Illumina MiSeq	Unknown	Unknown	N19	V3-V4	Debelius 2020
ERR4043581	ERP120759Control33	Control33	Stimulated	China	Wuzhou	Male	0	31-50	Adult	saliva	Illumina MiSeq	Unknown	Unknown	N19	V3-V4	Debelius 2020
ERR4043593	ERP120759Control340	Control340	Stimulated	China	Wuzhou	Female	0	31-50	Adult	saliva	Illumina MiSeq	Unknown	Unknown	N19	V3-V4	Debelius 2020
ERR4043594	ERP120759Control341	Control341	Stimulated	China	Wuzhou	Female	0	31-50	Adult	saliva	Illumina MiSeq	Unknown	Unknown	N19	V3-V4	Debelius 2020
ERR4043595	ERP120759Control342	Control342	Stimulated	China	Wuzhou	Female	0	31-50	Adult	saliva	Illumina MiSeq	Unknown	Unknown	N19	V3-V4	Debelius 2020
ERR4043596	ERP120759Control343	Control343	Stimulated	China	Wuzhou	Male	0	31-50	Adult	saliva	Illumina MiSeq	Unknown	Unknown	N19	V3-V4	Debelius 2020
ERR4043597	ERP120759Control344	Control344	Stimulated	China	Wuzhou	Male	0	31-50	Adult	saliva	Illumina MiSeq	Unknown	Unknown	N19	V3-V4	Debelius 2020
ERR4043598	ERP120759Control345	Control345	Stimulated	China	Wuzhou	Male	0	31-50	Adult	saliva	Illumina MiSeq	Unknown	Unknown	N19	V3-V4	Debelius 2020
ERR4043599	ERP120759Control346	Control346	Stimulated	China	Wuzhou	Male	0	31-50	Adult	saliva	Illumina MiSeq	Unknown	Unknown	N19	V3-V4	Debelius 2020
ERR4043600	ERP120759Control347	Control347	Stimulated	China	Wuzhou	Male	0	31-50	Adult	saliva	Illumina MiSeq	Unknown	Unknown	N19	V3-V4	Debelius 2020
ERR4043601	ERP120759Control348	Control348	Stimulated	China	Wuzhou	Male	0	31-50	Adult	saliva	Illumina MiSeq	Unknown	Unknown	N19	V3-V4	Debelius 2020
ERR4043602	ERP120759Control349	Control349	Stimulated	China	Wuzhou	Male	0	31-50	Adult	saliva	Illumina MiSeq	Unknown	Unknown	N19	V3-V4	Debelius 2020
ERR4043592	ERP120759Control34	Control34	Stimulated	China	Wuzhou	Male	0	31-50	Adult	saliva	Illumina MiSeq	Unknown	Unknown	N19	V3-V4	Debelius 2020
ERR4043604	ERP120759Control350	Control350	Stimulated	China	Wuzhou	Male	0	31-50	Adult	saliva	Illumina MiSeq	Unknown	Unknown	N19	V3-V4	Debelius 2020
ERR4043605	ERP120759Control351	Control351	Stimulated	China	Wuzhou	Female	0	50+	Adult	saliva	Illumina MiSeq	Unknown	Unknown	N19	V3-V4	Debelius 2020
ERR4043606	ERP120759Control352	Control352	Stimulated	China	Wuzhou	Female	0	50+	Adult	saliva	Illumina MiSeq	Unknown	Unknown	N19	V3-V4	Debelius 2020
ERR4043607	ERP120759Control353	Control353	Stimulated	China	Wuzhou	Male	0	50+	Adult	saliva	Illumina MiSeq	Unknown	Unknown	N19	V3-V4	Debelius 2020
ERR4043608	ERP120759Control354	Control354	Stimulated	China	Wuzhou	Male	0	50+	Adult	saliva	Illumina MiSeq	Unknown	Unknown	N19	V3-V4	Debelius 2020
ERR4043609	ERP120759Control355	Control355	Stimulated	China	Wuzhou	Male	0	50+	Adult	saliva	Illumina MiSeq	Unknown	Unknown	N19	V3-V4	Debelius 2020
ERR4043610	ERP120759Control356	Control356	Stimulated	China	Wuzhou	Male	0	50+	Adult	saliva	Illumina MiSeq	Unknown	Unknown	N19	V3-V4	Debelius 2020
ERR4043611	ERP120759Control357	Control357	Stimulated	China	Wuzhou	Male	0	50+	Adult	saliva	Illumina MiSeq	Unknown	Unknown	N19	V3-V4	Debelius 2020
ERR4043612	ERP120759Control358	Control358	Stimulated	China	Wuzhou	Male	0	50+	Adult	saliva	Illumina MiSeq	Unknown	Unknown	N19	V3-V4	Debelius 2020
ERR4043613	ERP120759Control359	Control359	Stimulated	China	Wuzhou	Female	0	50+	Adult	saliva	Illumina MiSeq	Unknown	Unknown	N19	V3-V4	Debelius 2020
ERR4043603	ERP120759Control35	Control35	Stimulated	China	Wuzhou	Male	0	31-50	Adult	saliva	Illumina MiSeq	Unknown	Unknown	N19	V3-V4	Debelius 2020
ERR4043615	ERP120759Control360	Control360	Stimulated	China	Wuzhou	Female	0	50+	Adult	saliva	Illumina MiSeq	Unknown	Unknown	N19	V3-V4	Debelius 2020
ERR4043616	ERP120759Control361	Control361	Stimulated	China	Wuzhou	Female	0	50+	Adult	saliva	Illumina MiSeq	Unknown	Unknown	N19	V3-V4	Debelius 2020
ERR4043617	ERP120759Control362	Control362	Stimulated	China	Wuzhou	Female	0	50+	Adult	saliva	Illumina MiSeq	Unknown	Unknown	N19	V3-V4	Debelius 2020
ERR4043618	ERP120759Control363	Control363	Stimulated	China	Wuzhou	Female	0	50+	Adult	saliva	Illumina MiSeq	Unknown	Unknown	N19	V3-V4	Debelius 2020
ERR4043619	ERP120759Control364	Control364	Stimulated	China	Wuzhou	Male	0	50+	Adult	saliva	Illumina MiSeq	Unknown	Unknown	N19	V3-V4	Debelius 2020
ERR4043620	ERP120759Control365	Control365	Stimulated	China	Wuzhou	Male	0	50+	Adult	saliva	Illumina MiSeq	Unknown	Unknown	N19	V3-V4	Debelius 2020
ERR4043621	ERP120759Control366	Control366	Stimulated	China	Wuzhou	Male	0	50+	Adult	saliva	Illumina MiSeq	Unknown	Unknown	N19	V3-V4	Debelius 2020
ERR4043622	ERP120759Control367	Control367	Stimulated	China	Wuzhou	Male	0	50+	Adult	saliva	Illumina MiSeq	Unknown	Unknown	N19	V3-V4	Debelius 2020
ERR4043623	ERP120759Control368	Control368	Stimulated	China	Wuzhou	Male	0	50+	Adult	saliva	Illumina MiSeq	Unknown	Unknown	N19	V3-V4	Debelius 2020
ERR4043624	ERP120759Control369	Control369	Stimulated	China	Wuzhou	Male	0	50+	Adult	saliva	Illumina MiSeq	Unknown	Unknown	N19	V3-V4	Debelius 2020
ERR4043614	ERP120759Control36	Control36	Stimulated	China	Wuzhou	Male	0	31-50	Adult	saliva	Illumina MiSeq	Unknown	Unknown	N19	V3-V4	Debelius 2020
ERR4043626	ERP120759Control370	Control370	Stimulated	China	Wuzhou	Male	0	50+	Adult	saliva	Illumina MiSeq	Unknown	Unknown	N19	V3-V4	Debelius 2020
ERR4043627	ERP120759Control371	Control371	Stimulated	China	Wuzhou	Female	0	50+	Adult	saliva	Illumina MiSeq	Unknown	Unknown	N19	V3-V4	Debelius 2020
ERR4043628	ERP120759Control372	Control372	Stimulated	China	Wuzhou	Female	0	50+	Adult	saliva	Illumina MiSeq	Unknown	Unknown	N19	V3-V4	Debelius 2020
ERR4043629	ERP120759Control373	Control373	Stimulated	China	Wuzhou	Female	0	50+	Adult	saliva	Illumina MiSeq	Unknown	Unknown	N19	V3-V4	Debelius 2020
ERR4043630	ERP120759Control374	Control374	Stimulated	China	Wuzhou	Male	0	50+	Adult	saliva	Illumina MiSeq	Unknown	Unknown	N19	V3-V4	Debelius 2020
ERR4043631	ERP120759Control375	Control375	Stimulated	China	Wuzhou	Male	0	50+	Adult	saliva	Illumina MiSeq	Unknown	Unknown	N19	V3-V4	Debelius 2020
ERR4043632	ERP120759Control376	Control376	Stimulated	China	Wuzhou	Male	0	50+	Adult	saliva	Illumina MiSeq	Unknown	Unknown	N19	V3-V4	Debelius 2020
ERR4043633	ERP120759Control377	Control377	Stimulated	China	Wuzhou	Male	0	50+	Adult	saliva	Illumina MiSeq	Unknown	Unknown	N19	V3-V4	Debelius 2020
ERR4043634	ERP120759Control378	Control378	Stimulated	China	Wuzhou	Male	0	50+	Adult	saliva	Illumina MiSeq	Unknown	Unknown	N19	V3-V4	Debelius 2020
ERR4043635	ERP120759Control379	Control379	Stimulated	China	Wuzhou	Male	0	50+	Adult	saliva	Illumina MiSeq	Unknown	Unknown	N19	V3-V4	Debelius 2020
ERR4043625	ERP120759Control37	Control37	Stimulated	China	Wuzhou	Female	0	31-50	Adult	saliva	Illumina MiSeq	Unknown	Unknown	N19	V3-V4	Debelius 2020
ERR4043637	ERP120759Control380	Control380	Stimulated	China	Wuzhou	Male	0	50+	Adult	saliva	Illumina MiSeq	Unknown	Unknown	N19	V3-V4	Debelius 2020
ERR4043638	ERP120759Control381	Control381	Stimulated	China	Wuzhou	Female	0	50+	Adult	saliva	Illumina MiSeq	Unknown	Unknown	N19	V3-V4	Debelius 2020
ERR4043639	ERP120759Control382	Control382	Stimulated	China	Wuzhou	Male	0	50+	Adult	saliva	Illumina MiSeq	Unknown	Unknown	N19	V3-V4	Debelius 2020
ERR4043640	ERP120759Control383	Control383	Stimulated	China	Wuzhou	Male	0	50+	Adult	saliva	Illumina MiSeq	Unknown	Unknown	N19	V3-V4	Debelius 2020
ERR4043641	ERP120759Control384	Control384	Stimulated	China	Wuzhou	Male	0	50+	Adult	saliva	Illumina MiSeq	Unknown	Unknown	N19	V3-V4	Debelius 2020
ERR4043642	ERP120759Control385	Control385	Stimulated	China	Wuzhou	Male	0	50+	Adult	saliva	Illumina MiSeq	Unknown	Unknown	N19	V3-V4	Debelius 2020
ERR4043643	ERP120759Control386	Control386	Stimulated	China	Wuzhou	Male	0	31-50	Adult	saliva	Illumina MiSeq	Unknown	Unknown	N19	V3-V4	Debelius 2020
ERR4043644	ERP120759Control387	Control387	Stimulated	China	Wuzhou	Male	0	31-50	Adult	saliva	Illumina MiSeq	Unknown	Unknown	N19	V3-V4	Debelius 2020
ERR4043645	ERP120759Control388	Control388	Stimulated	China	Wuzhou	Male	0	31-50	Adult	saliva	Illumina MiSeq	Unknown	Unknown	N19	V3-V4	Debelius 2020
ERR4043646	ERP120759Control389	Control389	Stimulated	China	Wuzhou	Female	0	31-50	Adult	saliva	Illumina MiSeq	Unknown	Unknown	N19	V3-V4	Debelius 2020
ERR4043636	ERP120759Control38	Control38	Stimulated	China	Wuzhou	Female	0	31-50	Adult	saliva	Illumina MiSeq	Unknown	Unknown	N19	V3-V4	Debelius 2020
ERR4043648	ERP120759Control390	Control390	Stimulated	China	Wuzhou	Female	0	31-50	Adult	saliva	Illumina MiSeq	Unknown	Unknown	N19	V3-V4	Debelius 2020
ERR4043649	ERP120759Control391	Control391	Stimulated	China	Wuzhou	Male	0	31-50	Adult	saliva	Illumina MiSeq	Unknown	Unknown	N19	V3-V4	Debelius 2020
ERR4043650	ERP120759Control392	Control392	Stimulated	China	Wuzhou	Male	0	31-50	Adult	saliva	Illumina MiSeq	Unknown	Unknown	N19	V3-V4	Debelius 2020
ERR4043651	ERP120759Control393	Control393	Stimulated	China	Wuzhou	Male	0	31-50	Adult	saliva	Illumina MiSeq	Unknown	Unknown	N19	V3-V4	Debelius 2020
ERR4043652	ERP120759Control394	Control394	Stimulated	China	Wuzhou	Male	0	31-50	Adult	saliva	Illumina MiSeq	Unknown	Unknown	N19	V3-V4	Debelius 2020
ERR4043653	ERP120759Control395	Control395	Stimulated	China	Wuzhou	Male	0	31-50	Adult	saliva	Illumina MiSeq	Unknown	Unknown	N19	V3-V4	Debelius 2020
ERR4043654	ERP120759Control396	Control396	Stimulated	China	Wuzhou	Male	0	31-50	Adult	saliva	Illumina MiSeq	Unknown	Unknown	N19	V3-V4	Debelius 2020
ERR4043655	ERP120759Control397	Control397	Stimulated	China	Wuzhou	Male	0	31-50	Adult	saliva	Illumina MiSeq	Unknown	Unknown	N19	V3-V4	Debelius 2020
ERR4043656	ERP120759Control398	Control398	Stimulated	China	Wuzhou	Male	0	31-50	Adult	saliva	Illumina MiSeq	Unknown	Unknown	N19	V3-V4	Debelius 2020
ERR4043657	ERP120759Control399	Control399	Stimulated	China	Wuzhou	Male	0	31-50	Adult	saliva	Illumina MiSeq	Unknown	Unknown	N19	V3-V4	Debelius 2020
ERR4043647	ERP120759Control39	Control39	Stimulated	China	Wuzhou	Male	0	31-50	Adult	saliva	Illumina MiSeq	Unknown	Unknown	N19	V3-V4	Debelius 2020
ERR4043659	ERP120759Control400	Control400	Stimulated	China	Wuzhou	Male	0	31-50	Adult	saliva	Illumina MiSeq	Unknown	Unknown	N19	V3-V4	Debelius 2020
ERR4043660	ERP120759Control401	Control401	Stimulated	China	Wuzhou	Male	0	31-50	Adult	saliva	Illumina MiSeq	Unknown	Unknown	N19	V3-V4	Debelius 2020
ERR4043661	ERP120759Control402	Control402	Stimulated	China	Wuzhou	Female	0	31-50	Adult	saliva	Illumina MiSeq	Unknown	Unknown	N19	V3-V4	Debelius 2020
ERR4043662	ERP120759Control403	Control403	Stimulated	China	Wuzhou	Female	0	31-50	Adult	saliva	Illumina MiSeq	Unknown	Unknown	N19	V3-V4	Debelius 2020
ERR4043663	ERP120759Control404	Control404	Stimulated	China	Wuzhou	Male	0	31-50	Adult	saliva	Illumina MiSeq	Unknown	Unknown	N19	V3-V4	Debelius 2020
ERR4043664	ERP120759Control405	Control405	Stimulated	China	Wuzhou	Male	0	31-50	Adult	saliva	Illumina MiSeq	Unknown	Unknown	N19	V3-V4	Debelius 2020
ERR4043665	ERP120759Control406	Control406	Stimulated	China	Wuzhou	Male	0	31-50	Adult	saliva	Illumina MiSeq	Unknown	Unknown	N19	V3-V4	Debelius 2020
ERR4043666	ERP120759Control407	Control407	Stimulated	China	Wuzhou	Male	0	31-50	Adult	saliva	Illumina MiSeq	Unknown	Unknown	N19	V3-V4	Debelius 2020
ERR4043667	ERP120759Control408	Control408	Stimulated	China	Wuzhou	Male	0	31-50	Adult	saliva	Illumina MiSeq	Unknown	Unknown	N19	V3-V4	Debelius 2020
ERR4043668	ERP120759Control409	Control409	Stimulated	China	Wuzhou	Male	0	31-50	Adult	saliva	Illumina MiSeq	Unknown	Unknown	N19	V3-V4	Debelius 2020
ERR4043658	ERP120759Control40	Control40	Stimulated	China	Wuzhou	Male	0	31-50	Adult	saliva	Illumina MiSeq	Unknown	Unknown	N19	V3-V4	Debelius 2020
ERR4043670	ERP120759Control410	Control410	Stimulated	China	Wuzhou	Female	0	50+	Adult	saliva	Illumina MiSeq	Unknown	Unknown	N19	V3-V4	Debelius 2020
ERR4043671	ERP120759Control411	Control411	Stimulated	China	Wuzhou	Male	0	50+	Adult	saliva	Illumina MiSeq	Unknown	Unknown	N19	V3-V4	Debelius 2020
ERR4043672	ERP120759Control412	Control412	Stimulated	China	Wuzhou	Male	0	50+	Adult	saliva	Illumina MiSeq	Unknown	Unknown	N19	V3-V4	Debelius 2020
ERR4043673	ERP120759Control413	Control413	Stimulated	China	Wuzhou	Male	0	50+	Adult	saliva	Illumina MiSeq	Unknown	Unknown	N19	V3-V4	Debelius 2020
ERR4043674	ERP120759Control414	Control414	Stimulated	China	Wuzhou	Male	0	50+	Adult	saliva	Illumina MiSeq	Unknown	Unknown	N19	V3-V4	Debelius 2020
ERR4043675	ERP120759Control415	Control415	Stimulated	China	Wuzhou	Male	0	50+	Adult	saliva	Illumina MiSeq	Unknown	Unknown	N19	V3-V4	Debelius 2020
ERR4043676	ERP120759Control416	Control416	Stimulated	China	Wuzhou	Male	0	50+	Adult	saliva	Illumina MiSeq	Unknown	Unknown	N19	V3-V4	Debelius 2020
ERR4043677	ERP120759Control417	Control417	Stimulated	China	Wuzhou	Female	0	50+	Adult	saliva	Illumina MiSeq	Unknown	Unknown	N19	V3-V4	Debelius 2020
ERR4043678	ERP120759Control418	Control418	Stimulated	China	Wuzhou	Female	0	50+	Adult	saliva	Illumina MiSeq	Unknown	Unknown	N19	V3-V4	Debelius 2020
ERR4043679	ERP120759Control419	Control419	Stimulated	China	Wuzhou	Female	0	50+	Adult	saliva	Illumina MiSeq	Unknown	Unknown	N19	V3-V4	Debelius 2020
ERR4043669	ERP120759Control41	Control41	Stimulated	China	Wuzhou	Female	0	50+	Adult	saliva	Illumina MiSeq	Unknown	Unknown	N19	V3-V4	Debelius 2020
ERR4043681	ERP120759Control420	Control420	Stimulated	China	Wuzhou	Male	0	50+	Adult	saliva	Illumina MiSeq	Unknown	Unknown	N19	V3-V4	Debelius 2020
ERR4043682	ERP120759Control421	Control421	Stimulated	China	Wuzhou	Male	0	50+	Adult	saliva	Illumina MiSeq	Unknown	Unknown	N19	V3-V4	Debelius 2020
ERR4043683	ERP120759Control422	Control422	Stimulated	China	Wuzhou	Male	0	50+	Adult	saliva	Illumina MiSeq	Unknown	Unknown	N19	V3-V4	Debelius 2020
ERR4043684	ERP120759Control423	Control423	Stimulated	China	Wuzhou	Male	0	50+	Adult	saliva	Illumina MiSeq	Unknown	Unknown	N19	V3-V4	Debelius 2020
ERR4043685	ERP120759Control424	Control424	Stimulated	China	Wuzhou	Male	0	50+	Adult	saliva	Illumina MiSeq	Unknown	Unknown	N19	V3-V4	Debelius 2020
ERR4043686	ERP120759Control425	Control425	Stimulated	China	Wuzhou	Male	0	50+	Adult	saliva	Illumina MiSeq	Unknown	Unknown	N19	V3-V4	Debelius 2020
ERR4043687	ERP120759Control426	Control426	Stimulated	China	Wuzhou	Male	0	50+	Adult	saliva	Illumina MiSeq	Unknown	Unknown	N19	V3-V4	Debelius 2020
ERR4043688	ERP120759Control427	Control427	Stimulated	China	Wuzhou	Male	0	50+	Adult	saliva	Illumina MiSeq	Unknown	Unknown	N19	V3-V4	Debelius 2020
ERR4043689	ERP120759Control428	Control428	Stimulated	China	Wuzhou	Male	0	50+	Adult	saliva	Illumina MiSeq	Unknown	Unknown	N19	V3-V4	Debelius 2020
ERR4043690	ERP120759Control429	Control429	Stimulated	China	Wuzhou	Male	0	50+	Adult	saliva	Illumina MiSeq	Unknown	Unknown	N19	V3-V4	Debelius 2020
ERR4043680	ERP120759Control42	Control42	Stimulated	China	Wuzhou	Male	0	50+	Adult	saliva	Illumina MiSeq	Unknown	Unknown	N19	V3-V4	Debelius 2020
ERR4043692	ERP120759Control430	Control430	Stimulated	China	Wuzhou	Male	0	50+	Adult	saliva	Illumina MiSeq	Unknown	Unknown	N19	V3-V4	Debelius 2020
ERR4043693	ERP120759Control431	Control431	Stimulated	China	Wuzhou	Male	0	50+	Adult	saliva	Illumina MiSeq	Unknown	Unknown	N19	V3-V4	Debelius 2020
ERR4043694	ERP120759Control432	Control432	Stimulated	China	Wuzhou	Female	0	50+	Adult	saliva	Illumina MiSeq	Unknown	Unknown	N19	V3-V4	Debelius 2020
ERR4043695	ERP120759Control433	Control433	Stimulated	China	Wuzhou	Male	0	50+	Adult	saliva	Illumina MiSeq	Unknown	Unknown	N19	V3-V4	Debelius 2020
ERR4043696	ERP120759Control434	Control434	Stimulated	China	Wuzhou	Male	0	50+	Adult	saliva	Illumina MiSeq	Unknown	Unknown	N19	V3-V4	Debelius 2020
ERR4043697	ERP120759Control435	Control435	Stimulated	China	Wuzhou	Male	0	50+	Adult	saliva	Illumina MiSeq	Unknown	Unknown	N19	V3-V4	Debelius 2020
ERR4043698	ERP120759Control436	Control436	Stimulated	China	Wuzhou	Female	0	18-30	Adult	saliva	Illumina MiSeq	Unknown	Unknown	N19	V3-V4	Debelius 2020
ERR4043699	ERP120759Control437	Control437	Stimulated	China	Wuzhou	Male	0	18-30	Adult	saliva	Illumina MiSeq	Unknown	Unknown	N19	V3-V4	Debelius 2020
ERR4043700	ERP120759Control438	Control438	Stimulated	China	Wuzhou	Female	0	31-50	Adult	saliva	Illumina MiSeq	Unknown	Unknown	N19	V3-V4	Debelius 2020
ERR4043701	ERP120759Control439	Control439	Stimulated	China	Wuzhou	Male	0	31-50	Adult	saliva	Illumina MiSeq	Unknown	Unknown	N19	V3-V4	Debelius 2020
ERR4043691	ERP120759Control43	Control43	Stimulated	China	Wuzhou	Male	0	50+	Adult	saliva	Illumina MiSeq	Unknown	Unknown	N19	V3-V4	Debelius 2020
ERR4043703	ERP120759Control440	Control440	Stimulated	China	Wuzhou	Male	0	31-50	Adult	saliva	Illumina MiSeq	Unknown	Unknown	N19	V3-V4	Debelius 2020
ERR4043704	ERP120759Control441	Control441	Stimulated	China	Wuzhou	Female	0	31-50	Adult	saliva	Illumina MiSeq	Unknown	Unknown	N19	V3-V4	Debelius 2020
ERR4043705	ERP120759Control442	Control442	Stimulated	China	Wuzhou	Female	0	31-50	Adult	saliva	Illumina MiSeq	Unknown	Unknown	N19	V3-V4	Debelius 2020
ERR4043706	ERP120759Control443	Control443	Stimulated	China	Wuzhou	Female	0	31-50	Adult	saliva	Illumina MiSeq	Unknown	Unknown	N19	V3-V4	Debelius 2020
ERR4043707	ERP120759Control444	Control444	Stimulated	China	Wuzhou	Female	0	31-50	Adult	saliva	Illumina MiSeq	Unknown	Unknown	N19	V3-V4	Debelius 2020
ERR4043708	ERP120759Control445	Control445	Stimulated	China	Wuzhou	Male	0	31-50	Adult	saliva	Illumina MiSeq	Unknown	Unknown	N19	V3-V4	Debelius 2020
ERR4043709	ERP120759Control446	Control446	Stimulated	China	Wuzhou	Male	0	31-50	Adult	saliva	Illumina MiSeq	Unknown	Unknown	N19	V3-V4	Debelius 2020
ERR4043710	ERP120759Control447	Control447	Stimulated	China	Wuzhou	Male	0	31-50	Adult	saliva	Illumina MiSeq	Unknown	Unknown	N19	V3-V4	Debelius 2020
ERR4043711	ERP120759Control448	Control448	Stimulated	China	Wuzhou	Male	0	31-50	Adult	saliva	Illumina MiSeq	Unknown	Unknown	N19	V3-V4	Debelius 2020
ERR4043712	ERP120759Control449	Control449	Stimulated	China	Wuzhou	Female	0	31-50	Adult	saliva	Illumina MiSeq	Unknown	Unknown	N19	V3-V4	Debelius 2020
ERR4043702	ERP120759Control44	Control44	Stimulated	China	Wuzhou	Male	0	50+	Adult	saliva	Illumina MiSeq	Unknown	Unknown	N19	V3-V4	Debelius 2020
ERR4043714	ERP120759Control450	Control450	Stimulated	China	Wuzhou	Female	0	31-50	Adult	saliva	Illumina MiSeq	Unknown	Unknown	N19	V3-V4	Debelius 2020
ERR4043715	ERP120759Control451	Control451	Stimulated	China	Wuzhou	Male	0	31-50	Adult	saliva	Illumina MiSeq	Unknown	Unknown	N19	V3-V4	Debelius 2020
ERR4043716	ERP120759Control452	Control452	Stimulated	China	Wuzhou	Male	0	31-50	Adult	saliva	Illumina MiSeq	Unknown	Unknown	N19	V3-V4	Debelius 2020
ERR4043717	ERP120759Control453	Control453	Stimulated	China	Wuzhou	Male	0	31-50	Adult	saliva	Illumina MiSeq	Unknown	Unknown	N19	V3-V4	Debelius 2020
ERR4043718	ERP120759Control454	Control454	Stimulated	China	Wuzhou	Female	0	31-50	Adult	saliva	Illumina MiSeq	Unknown	Unknown	N19	V3-V4	Debelius 2020
ERR4043719	ERP120759Control455	Control455	Stimulated	China	Wuzhou	Female	0	31-50	Adult	saliva	Illumina MiSeq	Unknown	Unknown	N19	V3-V4	Debelius 2020
ERR4043720	ERP120759Control456	Control456	Stimulated	China	Wuzhou	Female	0	31-50	Adult	saliva	Illumina MiSeq	Unknown	Unknown	N19	V3-V4	Debelius 2020
ERR4043721	ERP120759Control457	Control457	Stimulated	China	Wuzhou	Female	0	31-50	Adult	saliva	Illumina MiSeq	Unknown	Unknown	N19	V3-V4	Debelius 2020
ERR4043722	ERP120759Control458	Control458	Stimulated	China	Wuzhou	Female	0	31-50	Adult	saliva	Illumina MiSeq	Unknown	Unknown	N19	V3-V4	Debelius 2020
ERR4043723	ERP120759Control459	Control459	Stimulated	China	Wuzhou	Female	0	31-50	Adult	saliva	Illumina MiSeq	Unknown	Unknown	N19	V3-V4	Debelius 2020
ERR4043713	ERP120759Control45	Control45	Stimulated	China	Wuzhou	Male	0	50+	Adult	saliva	Illumina MiSeq	Unknown	Unknown	N19	V3-V4	Debelius 2020
ERR4043725	ERP120759Control460	Control460	Stimulated	China	Wuzhou	Female	0	31-50	Adult	saliva	Illumina MiSeq	Unknown	Unknown	N19	V3-V4	Debelius 2020
ERR4043726	ERP120759Control461	Control461	Stimulated	China	Wuzhou	Female	0	31-50	Adult	saliva	Illumina MiSeq	Unknown	Unknown	N19	V3-V4	Debelius 2020
ERR4043727	ERP120759Control462	Control462	Stimulated	China	Wuzhou	Male	0	31-50	Adult	saliva	Illumina MiSeq	Unknown	Unknown	N19	V3-V4	Debelius 2020
ERR4043728	ERP120759Control463	Control463	Stimulated	China	Wuzhou	Male	0	31-50	Adult	saliva	Illumina MiSeq	Unknown	Unknown	N19	V3-V4	Debelius 2020
ERR4043729	ERP120759Control464	Control464	Stimulated	China	Wuzhou	Male	0	31-50	Adult	saliva	Illumina MiSeq	Unknown	Unknown	N19	V3-V4	Debelius 2020
ERR4043730	ERP120759Control465	Control465	Stimulated	China	Wuzhou	Male	0	31-50	Adult	saliva	Illumina MiSeq	Unknown	Unknown	N19	V3-V4	Debelius 2020
ERR4043731	ERP120759Control466	Control466	Stimulated	China	Wuzhou	Male	0	31-50	Adult	saliva	Illumina MiSeq	Unknown	Unknown	N19	V3-V4	Debelius 2020
ERR4043732	ERP120759Control467	Control467	Stimulated	China	Wuzhou	Male	0	31-50	Adult	saliva	Illumina MiSeq	Unknown	Unknown	N19	V3-V4	Debelius 2020
ERR4043733	ERP120759Control468	Control468	Stimulated	China	Wuzhou	Male	0	31-50	Adult	saliva	Illumina MiSeq	Unknown	Unknown	N19	V3-V4	Debelius 2020
ERR4043734	ERP120759Control469	Control469	Stimulated	China	Wuzhou	Male	0	31-50	Adult	saliva	Illumina MiSeq	Unknown	Unknown	N19	V3-V4	Debelius 2020
ERR4043724	ERP120759Control46	Control46	Stimulated	China	Wuzhou	Male	0	50+	Adult	saliva	Illumina MiSeq	Unknown	Unknown	N19	V3-V4	Debelius 2020
ERR4043736	ERP120759Control470	Control470	Stimulated	China	Wuzhou	Male	0	31-50	Adult	saliva	Illumina MiSeq	Unknown	Unknown	N19	V3-V4	Debelius 2020
ERR4043737	ERP120759Control471	Control471	Stimulated	China	Wuzhou	Male	0	31-50	Adult	saliva	Illumina MiSeq	Unknown	Unknown	N19	V3-V4	Debelius 2020
ERR4043738	ERP120759Control472	Control472	Stimulated	China	Wuzhou	Female	0	50+	Adult	saliva	Illumina MiSeq	Unknown	Unknown	N19	V3-V4	Debelius 2020
ERR4043739	ERP120759Control473	Control473	Stimulated	China	Wuzhou	Male	0	50+	Adult	saliva	Illumina MiSeq	Unknown	Unknown	N19	V3-V4	Debelius 2020
ERR4043740	ERP120759Control474	Control474	Stimulated	China	Wuzhou	Male	0	50+	Adult	saliva	Illumina MiSeq	Unknown	Unknown	N19	V3-V4	Debelius 2020
ERR4043741	ERP120759Control475	Control475	Stimulated	China	Wuzhou	Male	0	50+	Adult	saliva	Illumina MiSeq	Unknown	Unknown	N19	V3-V4	Debelius 2020
ERR4043742	ERP120759Control476	Control476	Stimulated	China	Wuzhou	Male	0	50+	Adult	saliva	Illumina MiSeq	Unknown	Unknown	N19	V3-V4	Debelius 2020
ERR4043743	ERP120759Control477	Control477	Stimulated	China	Wuzhou	Female	0	50+	Adult	saliva	Illumina MiSeq	Unknown	Unknown	N19	V3-V4	Debelius 2020
ERR4043744	ERP120759Control478	Control478	Stimulated	China	Wuzhou	Male	0	50+	Adult	saliva	Illumina MiSeq	Unknown	Unknown	N19	V3-V4	Debelius 2020
ERR4043745	ERP120759Control479	Control479	Stimulated	China	Wuzhou	Male	0	50+	Adult	saliva	Illumina MiSeq	Unknown	Unknown	N19	V3-V4	Debelius 2020
ERR4043735	ERP120759Control47	Control47	Stimulated	China	Wuzhou	Male	0	50+	Adult	saliva	Illumina MiSeq	Unknown	Unknown	N19	V3-V4	Debelius 2020
ERR4043747	ERP120759Control480	Control480	Stimulated	China	Wuzhou	Male	0	50+	Adult	saliva	Illumina MiSeq	Unknown	Unknown	N19	V3-V4	Debelius 2020
ERR4043748	ERP120759Control481	Control481	Stimulated	China	Wuzhou	Male	0	50+	Adult	saliva	Illumina MiSeq	Unknown	Unknown	N19	V3-V4	Debelius 2020
ERR4043749	ERP120759Control482	Control482	Stimulated	China	Wuzhou	Male	0	50+	Adult	saliva	Illumina MiSeq	Unknown	Unknown	N19	V3-V4	Debelius 2020
ERR4043750	ERP120759Control483	Control483	Stimulated	China	Wuzhou	Male	0	50+	Adult	saliva	Illumina MiSeq	Unknown	Unknown	N19	V3-V4	Debelius 2020
ERR4043751	ERP120759Control484	Control484	Stimulated	China	Wuzhou	Male	0	50+	Adult	saliva	Illumina MiSeq	Unknown	Unknown	N19	V3-V4	Debelius 2020
ERR4043752	ERP120759Control485	Control485	Stimulated	China	Wuzhou	Male	0	50+	Adult	saliva	Illumina MiSeq	Unknown	Unknown	N19	V3-V4	Debelius 2020
ERR4043753	ERP120759Control486	Control486	Stimulated	China	Wuzhou	Male	0	50+	Adult	saliva	Illumina MiSeq	Unknown	Unknown	N19	V3-V4	Debelius 2020
ERR4043754	ERP120759Control487	Control487	Stimulated	China	Wuzhou	Male	0	50+	Adult	saliva	Illumina MiSeq	Unknown	Unknown	N19	V3-V4	Debelius 2020
ERR4043755	ERP120759Control488	Control488	Stimulated	China	Wuzhou	Male	0	50+	Adult	saliva	Illumina MiSeq	Unknown	Unknown	N19	V3-V4	Debelius 2020
ERR4043756	ERP120759Control489	Control489	Stimulated	China	Wuzhou	Male	0	50+	Adult	saliva	Illumina MiSeq	Unknown	Unknown	N19	V3-V4	Debelius 2020
ERR4043746	ERP120759Control48	Control48	Stimulated	China	Wuzhou	Male	0	50+	Adult	saliva	Illumina MiSeq	Unknown	Unknown	N19	V3-V4	Debelius 2020
ERR4043758	ERP120759Control490	Control490	Stimulated	China	Wuzhou	Male	0	50+	Adult	saliva	Illumina MiSeq	Unknown	Unknown	N19	V3-V4	Debelius 2020
ERR4043759	ERP120759Control491	Control491	Stimulated	China	Wuzhou	Male	0	50+	Adult	saliva	Illumina MiSeq	Unknown	Unknown	N19	V3-V4	Debelius 2020
ERR4043760	ERP120759Control492	Control492	Stimulated	China	Wuzhou	Female	0	50+	Adult	saliva	Illumina MiSeq	Unknown	Unknown	N19	V3-V4	Debelius 2020
ERR4043761	ERP120759Control493	Control493	Stimulated	China	Wuzhou	Male	0	50+	Adult	saliva	Illumina MiSeq	Unknown	Unknown	N19	V3-V4	Debelius 2020
ERR4043762	ERP120759Control494	Control494	Stimulated	China	Wuzhou	Male	0	50+	Adult	saliva	Illumina MiSeq	Unknown	Unknown	N19	V3-V4	Debelius 2020
ERR4043763	ERP120759Control495	Control495	Stimulated	China	Wuzhou	Male	0	50+	Adult	saliva	Illumina MiSeq	Unknown	Unknown	N19	V3-V4	Debelius 2020
ERR4043757	ERP120759Control49	Control49	Stimulated	China	Wuzhou	Male	0	50+	Adult	saliva	Illumina MiSeq	Unknown	Unknown	N19	V3-V4	Debelius 2020
ERR4043764	ERP120759Control50	Control50	Stimulated	China	Wuzhou	Male	0	50+	Adult	saliva	Illumina MiSeq	Unknown	Unknown	N19	V3-V4	Debelius 2020
ERR4043765	ERP120759Control51	Control51	Stimulated	China	Wuzhou	Male	0	18-30	Adult	saliva	Illumina MiSeq	Unknown	Unknown	N19	V3-V4	Debelius 2020
ERR4043766	ERP120759Control52	Control52	Stimulated	China	Wuzhou	Female	0	31-50	Adult	saliva	Illumina MiSeq	Unknown	Unknown	N19	V3-V4	Debelius 2020
ERR4043767	ERP120759Control53	Control53	Stimulated	China	Wuzhou	Female	0	31-50	Adult	saliva	Illumina MiSeq	Unknown	Unknown	N19	V3-V4	Debelius 2020
ERR4043768	ERP120759Control54	Control54	Stimulated	China	Wuzhou	Female	0	31-50	Adult	saliva	Illumina MiSeq	Unknown	Unknown	N19	V3-V4	Debelius 2020
ERR4043769	ERP120759Control55	Control55	Stimulated	China	Wuzhou	Male	0	31-50	Adult	saliva	Illumina MiSeq	Unknown	Unknown	N19	V3-V4	Debelius 2020
ERR4043770	ERP120759Control56	Control56	Stimulated	China	Wuzhou	Female	0	31-50	Adult	saliva	Illumina MiSeq	Unknown	Unknown	N19	V3-V4	Debelius 2020
ERR4043771	ERP120759Control57	Control57	Stimulated	China	Wuzhou	Female	0	31-50	Adult	saliva	Illumina MiSeq	Unknown	Unknown	N19	V3-V4	Debelius 2020
ERR4043772	ERP120759Control58	Control58	Stimulated	China	Wuzhou	Female	0	31-50	Adult	saliva	Illumina MiSeq	Unknown	Unknown	N19	V3-V4	Debelius 2020
ERR4043773	ERP120759Control59	Control59	Stimulated	China	Wuzhou	Male	0	31-50	Adult	saliva	Illumina MiSeq	Unknown	Unknown	N19	V3-V4	Debelius 2020
ERR4043774	ERP120759Control60	Control60	Stimulated	China	Wuzhou	Male	0	31-50	Adult	saliva	Illumina MiSeq	Unknown	Unknown	N19	V3-V4	Debelius 2020
ERR4043775	ERP120759Control61	Control61	Stimulated	China	Wuzhou	Male	0	31-50	Adult	saliva	Illumina MiSeq	Unknown	Unknown	N19	V3-V4	Debelius 2020
ERR4043776	ERP120759Control62	Control62	Stimulated	China	Wuzhou	Male	0	31-50	Adult	saliva	Illumina MiSeq	Unknown	Unknown	N19	V3-V4	Debelius 2020
ERR4043777	ERP120759Control63	Control63	Stimulated	China	Wuzhou	Male	0	31-50	Adult	saliva	Illumina MiSeq	Unknown	Unknown	N19	V3-V4	Debelius 2020
ERR4043778	ERP120759Control64	Control64	Stimulated	China	Wuzhou	Male	0	31-50	Adult	saliva	Illumina MiSeq	Unknown	Unknown	N19	V3-V4	Debelius 2020
ERR4043779	ERP120759Control65	Control65	Stimulated	China	Wuzhou	Male	0	31-50	Adult	saliva	Illumina MiSeq	Unknown	Unknown	N19	V3-V4	Debelius 2020
ERR4043780	ERP120759Control66	Control66	Stimulated	China	Wuzhou	Male	0	31-50	Adult	saliva	Illumina MiSeq	Unknown	Unknown	N19	V3-V4	Debelius 2020
ERR4043781	ERP120759Control67	Control67	Stimulated	China	Wuzhou	Male	0	31-50	Adult	saliva	Illumina MiSeq	Unknown	Unknown	N19	V3-V4	Debelius 2020
ERR4043782	ERP120759Control68	Control68	Stimulated	China	Wuzhou	Male	0	31-50	Adult	saliva	Illumina MiSeq	Unknown	Unknown	N19	V3-V4	Debelius 2020
ERR4043783	ERP120759Control69	Control69	Stimulated	China	Wuzhou	Male	0	31-50	Adult	saliva	Illumina MiSeq	Unknown	Unknown	N19	V3-V4	Debelius 2020
ERR4043784	ERP120759Control70	Control70	Stimulated	China	Wuzhou	Male	0	31-50	Adult	saliva	Illumina MiSeq	Unknown	Unknown	N19	V3-V4	Debelius 2020
ERR4043785	ERP120759Control71	Control71	Stimulated	China	Wuzhou	Male	0	31-50	Adult	saliva	Illumina MiSeq	Unknown	Unknown	N19	V3-V4	Debelius 2020
ERR4043786	ERP120759Control72	Control72	Stimulated	China	Wuzhou	Male	0	31-50	Adult	saliva	Illumina MiSeq	Unknown	Unknown	N19	V3-V4	Debelius 2020
ERR4043787	ERP120759Control73	Control73	Stimulated	China	Wuzhou	Female	0	31-50	Adult	saliva	Illumina MiSeq	Unknown	Unknown	N19	V3-V4	Debelius 2020
ERR4043788	ERP120759Control74	Control74	Stimulated	China	Wuzhou	Female	0	31-50	Adult	saliva	Illumina MiSeq	Unknown	Unknown	N19	V3-V4	Debelius 2020
ERR4043789	ERP120759Control75	Control75	Stimulated	China	Wuzhou	Female	0	31-50	Adult	saliva	Illumina MiSeq	Unknown	Unknown	N19	V3-V4	Debelius 2020
ERR4043790	ERP120759Control76	Control76	Stimulated	China	Wuzhou	Female	0	31-50	Adult	saliva	Illumina MiSeq	Unknown	Unknown	N19	V3-V4	Debelius 2020
ERR4043791	ERP120759Control77	Control77	Stimulated	China	Wuzhou	Female	0	31-50	Adult	saliva	Illumina MiSeq	Unknown	Unknown	N19	V3-V4	Debelius 2020
ERR4043792	ERP120759Control78	Control78	Stimulated	China	Wuzhou	Female	0	31-50	Adult	saliva	Illumina MiSeq	Unknown	Unknown	N19	V3-V4	Debelius 2020
ERR4043793	ERP120759Control79	Control79	Stimulated	China	Wuzhou	Female	0	31-50	Adult	saliva	Illumina MiSeq	Unknown	Unknown	N19	V3-V4	Debelius 2020
ERR4043794	ERP120759Control80	Control80	Stimulated	China	Wuzhou	Male	0	31-50	Adult	saliva	Illumina MiSeq	Unknown	Unknown	N19	V3-V4	Debelius 2020
ERR4043795	ERP120759Control81	Control81	Stimulated	China	Wuzhou	Male	0	31-50	Adult	saliva	Illumina MiSeq	Unknown	Unknown	N19	V3-V4	Debelius 2020
ERR4043796	ERP120759Control82	Control82	Stimulated	China	Wuzhou	Male	0	31-50	Adult	saliva	Illumina MiSeq	Unknown	Unknown	N19	V3-V4	Debelius 2020
ERR4043797	ERP120759Control83	Control83	Stimulated	China	Wuzhou	Male	0	31-50	Adult	saliva	Illumina MiSeq	Unknown	Unknown	N19	V3-V4	Debelius 2020
ERR4043798	ERP120759Control84	Control84	Stimulated	China	Wuzhou	Male	0	31-50	Adult	saliva	Illumina MiSeq	Unknown	Unknown	N19	V3-V4	Debelius 2020
ERR4043799	ERP120759Control85	Control85	Stimulated	China	Wuzhou	Male	0	31-50	Adult	saliva	Illumina MiSeq	Unknown	Unknown	N19	V3-V4	Debelius 2020
ERR4043800	ERP120759Control86	Control86	Stimulated	China	Wuzhou	Male	0	31-50	Adult	saliva	Illumina MiSeq	Unknown	Unknown	N19	V3-V4	Debelius 2020
ERR4043801	ERP120759Control87	Control87	Stimulated	China	Wuzhou	Male	0	31-50	Adult	saliva	Illumina MiSeq	Unknown	Unknown	N19	V3-V4	Debelius 2020
ERR4043802	ERP120759Control88	Control88	Stimulated	China	Wuzhou	Male	0	31-50	Adult	saliva	Illumina MiSeq	Unknown	Unknown	N19	V3-V4	Debelius 2020
ERR4043803	ERP120759Control89	Control89	Stimulated	China	Wuzhou	Male	0	31-50	Adult	saliva	Illumina MiSeq	Unknown	Unknown	N19	V3-V4	Debelius 2020
ERR4043804	ERP120759Control90	Control90	Stimulated	China	Wuzhou	Male	0	31-50	Adult	saliva	Illumina MiSeq	Unknown	Unknown	N19	V3-V4	Debelius 2020
ERR4043805	ERP120759Control91	Control91	Stimulated	China	Wuzhou	Male	0	31-50	Adult	saliva	Illumina MiSeq	Unknown	Unknown	N19	V3-V4	Debelius 2020
ERR4043806	ERP120759Control92	Control92	Stimulated	China	Wuzhou	Male	0	31-50	Adult	saliva	Illumina MiSeq	Unknown	Unknown	N19	V3-V4	Debelius 2020
ERR4043807	ERP120759Control93	Control93	Stimulated	China	Wuzhou	Male	0	31-50	Adult	saliva	Illumina MiSeq	Unknown	Unknown	N19	V3-V4	Debelius 2020
ERR4043808	ERP120759Control94	Control94	Stimulated	China	Wuzhou	Female	0	50+	Adult	saliva	Illumina MiSeq	Unknown	Unknown	N19	V3-V4	Debelius 2020
ERR4043809	ERP120759Control95	Control95	Stimulated	China	Wuzhou	Female	0	50+	Adult	saliva	Illumina MiSeq	Unknown	Unknown	N19	V3-V4	Debelius 2020
ERR4043810	ERP120759Control96	Control96	Stimulated	China	Wuzhou	Female	0	50+	Adult	saliva	Illumina MiSeq	Unknown	Unknown	N19	V3-V4	Debelius 2020
ERR4043811	ERP120759Control97	Control97	Stimulated	China	Wuzhou	Male	0	50+	Adult	saliva	Illumina MiSeq	Unknown	Unknown	N19	V3-V4	Debelius 2020
ERR4043812	ERP120759Control98	Control98	Stimulated	China	Wuzhou	Male	0	50+	Adult	saliva	Illumina MiSeq	Unknown	Unknown	N19	V3-V4	Debelius 2020
ERR4043813	ERP120759Control99	Control99	Stimulated	China	Wuzhou	Male	0	50+	Adult	saliva	Illumina MiSeq	Unknown	Unknown	N19	V3-V4	Debelius 2020
SRR10395054	SRP228455D10	D10	Unstimulated	Qatar	Qatar	Male	39	31-50	Adult	saliva	Illumina MiSeq	Unknown	Unknown	N24	V3-V4	Sohail 2019
SRR10395053	SRP228455D11	D11	Unstimulated	Qatar	Qatar	Male	28	18-30	Adult	saliva	Illumina MiSeq	Unknown	Unknown	N24	V3-V4	Sohail 2019
SRR10395042	SRP228455D12	D12	Unstimulated	Qatar	Qatar	Male	28	18-30	Adult	saliva	Illumina MiSeq	Unknown	Unknown	N24	V3-V4	Sohail 2019
SRR10395031	SRP228455D13	D13	Unstimulated	Qatar	Qatar	Male	34	31-50	Adult	saliva	Illumina MiSeq	Unknown	Unknown	N24	V3-V4	Sohail 2019
SRR10395020	SRP228455D14	D14	Unstimulated	Qatar	Qatar	Male	22	18-30	Adult	saliva	Illumina MiSeq	Unknown	Unknown	N24	V3-V4	Sohail 2019
SRR10395009	SRP228455D15	D15	Unstimulated	Qatar	Qatar	Male	39	31-50	Adult	saliva	Illumina MiSeq	Unknown	Unknown	N24	V3-V4	Sohail 2019
SRR10394998	SRP228455D16	D16	Unstimulated	Qatar	Qatar	Male	32	31-50	Adult	saliva	Illumina MiSeq	Unknown	Unknown	N24	V3-V4	Sohail 2019
SRR10394989	SRP228455D17	D17	Unstimulated	Qatar	Qatar	Male	43	31-50	Adult	saliva	Illumina MiSeq	Unknown	Unknown	N24	V3-V4	Sohail 2019
SRR10394988	SRP228455D18	D18	Unstimulated	Qatar	Qatar	Male	46	31-50	Adult	saliva	Illumina MiSeq	Unknown	Unknown	N24	V3-V4	Sohail 2019
SRR10394987	SRP228455D19	D19	Unstimulated	Qatar	Qatar	Male	48	31-50	Adult	saliva	Illumina MiSeq	Unknown	Unknown	N24	V3-V4	Sohail 2019
SRR10395052	SRP228455D2	D2	Unstimulated	Qatar	Qatar	Male	32	31-50	Adult	saliva	Illumina MiSeq	Unknown	Unknown	N24	V3-V4	Sohail 2019
SRR10395051	SRP228455D20	D20	Unstimulated	Qatar	Qatar	Male	34	31-50	Adult	saliva	Illumina MiSeq	Unknown	Unknown	N24	V3-V4	Sohail 2019
SRR10395050	SRP228455D21	D21	Unstimulated	Qatar	Qatar	Male	48	31-50	Adult	saliva	Illumina MiSeq	Unknown	Unknown	N24	V3-V4	Sohail 2019
SRR10395049	SRP228455D22	D22	Unstimulated	Qatar	Qatar	Male	35	31-50	Adult	saliva	Illumina MiSeq	Unknown	Unknown	N24	V3-V4	Sohail 2019
SRR10395048	SRP228455D23	D23	Unstimulated	Qatar	Qatar	Male	36	31-50	Adult	saliva	Illumina MiSeq	Unknown	Unknown	N24	V3-V4	Sohail 2019
SRR10395047	SRP228455D24	D24	Unstimulated	Qatar	Qatar	Male	47	31-50	Adult	saliva	Illumina MiSeq	Unknown	Unknown	N24	V3-V4	Sohail 2019
SRR10395046	SRP228455D25	D25	Unstimulated	Qatar	Qatar	Male	29	18-30	Adult	saliva	Illumina MiSeq	Unknown	Unknown	N24	V3-V4	Sohail 2019
SRR10395045	SRP228455D26	D26	Unstimulated	Qatar	Qatar	Male	21	18-30	Adult	saliva	Illumina MiSeq	Unknown	Unknown	N24	V3-V4	Sohail 2019
SRR10395044	SRP228455D27	D27	Unstimulated	Qatar	Qatar	Male	33	31-50	Adult	saliva	Illumina MiSeq	Unknown	Unknown	N24	V3-V4	Sohail 2019
SRR10395043	SRP228455D28	D28	Unstimulated	Qatar	Qatar	Male	29	18-30	Adult	saliva	Illumina MiSeq	Unknown	Unknown	N24	V3-V4	Sohail 2019
SRR10395041	SRP228455D29	D29	Unstimulated	Qatar	Qatar	Male	32	31-50	Adult	saliva	Illumina MiSeq	Unknown	Unknown	N24	V3-V4	Sohail 2019
SRR10395040	SRP228455D3	D3	Unstimulated	Qatar	Qatar	Male	33	31-50	Adult	saliva	Illumina MiSeq	Unknown	Unknown	N24	V3-V4	Sohail 2019
SRR10395039	SRP228455D30	D30	Unstimulated	Qatar	Qatar	Male	21	18-30	Adult	saliva	Illumina MiSeq	Unknown	Unknown	N24	V3-V4	Sohail 2019
SRR10395038	SRP228455D31	D31	Unstimulated	Qatar	Qatar	Male	43	31-50	Adult	saliva	Illumina MiSeq	Unknown	Unknown	N24	V3-V4	Sohail 2019
SRR10395037	SRP228455D32	D32	Unstimulated	Qatar	Qatar	Male	43	31-50	Adult	saliva	Illumina MiSeq	Unknown	Unknown	N24	V3-V4	Sohail 2019
SRR10395036	SRP228455D33	D33	Unstimulated	Qatar	Qatar	Male	21	18-30	Adult	saliva	Illumina MiSeq	Unknown	Unknown	N24	V3-V4	Sohail 2019
SRR10395035	SRP228455D34	D34	Unstimulated	Qatar	Qatar	Male	46	31-50	Adult	saliva	Illumina MiSeq	Unknown	Unknown	N24	V3-V4	Sohail 2019
SRR10395034	SRP228455D35	D35	Unstimulated	Qatar	Qatar	Male	34	31-50	Adult	saliva	Illumina MiSeq	Unknown	Unknown	N24	V3-V4	Sohail 2019
SRR10395033	SRP228455D36	D36	Unstimulated	Qatar	Qatar	Male	42	31-50	Adult	saliva	Illumina MiSeq	Unknown	Unknown	N24	V3-V4	Sohail 2019
SRR10395032	SRP228455D37	D37	Unstimulated	Qatar	Qatar	Male	47	31-50	Adult	saliva	Illumina MiSeq	Unknown	Unknown	N24	V3-V4	Sohail 2019
SRR10395030	SRP228455D38	D38	Unstimulated	Qatar	Qatar	Male	36	31-50	Adult	saliva	Illumina MiSeq	Unknown	Unknown	N24	V3-V4	Sohail 2019
SRR10395029	SRP228455D39	D39	Unstimulated	Qatar	Qatar	Male	21	18-30	Adult	saliva	Illumina MiSeq	Unknown	Unknown	N24	V3-V4	Sohail 2019
SRR10395028	SRP228455D4	D4	Unstimulated	Qatar	Qatar	Male	50	31-50	Adult	saliva	Illumina MiSeq	Unknown	Unknown	N24	V3-V4	Sohail 2019
SRR10395027	SRP228455D40	D40	Unstimulated	Qatar	Qatar	Male	22	18-30	Adult	saliva	Illumina MiSeq	Unknown	Unknown	N24	V3-V4	Sohail 2019
SRR10395026	SRP228455D41	D41	Unstimulated	Qatar	Qatar	Male	34	31-50	Adult	saliva	Illumina MiSeq	Unknown	Unknown	N24	V3-V4	Sohail 2019
SRR10395025	SRP228455D42	D42	Unstimulated	Qatar	Qatar	Male	27	18-30	Adult	saliva	Illumina MiSeq	Unknown	Unknown	N24	V3-V4	Sohail 2019
SRR10395024	SRP228455D43	D43	Unstimulated	Qatar	Qatar	Male	27	18-30	Adult	saliva	Illumina MiSeq	Unknown	Unknown	N24	V3-V4	Sohail 2019
SRR10395023	SRP228455D44	D44	Unstimulated	Qatar	Qatar	Male	39	31-50	Adult	saliva	Illumina MiSeq	Unknown	Unknown	N24	V3-V4	Sohail 2019
SRR10395022	SRP228455D45	D45	Unstimulated	Qatar	Qatar	Male	35	31-50	Adult	saliva	Illumina MiSeq	Unknown	Unknown	N24	V3-V4	Sohail 2019
SRR10395021	SRP228455D46	D46	Unstimulated	Qatar	Qatar	Male	45	31-50	Adult	saliva	Illumina MiSeq	Unknown	Unknown	N24	V3-V4	Sohail 2019
SRR10395019	SRP228455D47	D47	Unstimulated	Qatar	Qatar	Male	45	31-50	Adult	saliva	Illumina MiSeq	Unknown	Unknown	N24	V3-V4	Sohail 2019
SRR10395018	SRP228455D48	D48	Unstimulated	Qatar	Qatar	Male	32	31-50	Adult	saliva	Illumina MiSeq	Unknown	Unknown	N24	V3-V4	Sohail 2019
SRR10395017	SRP228455D49	D49	Unstimulated	Qatar	Qatar	Male	44	31-50	Adult	saliva	Illumina MiSeq	Unknown	Unknown	N24	V3-V4	Sohail 2019
SRR10395016	SRP228455D5	D5	Unstimulated	Qatar	Qatar	Male	27	18-30	Adult	saliva	Illumina MiSeq	Unknown	Unknown	N24	V3-V4	Sohail 2019
SRR10395015	SRP228455D50	D50	Unstimulated	Qatar	Qatar	Male	29	18-30	Adult	saliva	Illumina MiSeq	Unknown	Unknown	N24	V3-V4	Sohail 2019
SRR10395014	SRP228455D51	D51	Unstimulated	Qatar	Qatar	Male	32	31-50	Adult	saliva	Illumina MiSeq	Unknown	Unknown	N24	V3-V4	Sohail 2019
SRR10395013	SRP228455D52	D52	Unstimulated	Qatar	Qatar	Male	34	31-50	Adult	saliva	Illumina MiSeq	Unknown	Unknown	N24	V3-V4	Sohail 2019
SRR10395012	SRP228455D53	D53	Unstimulated	Qatar	Qatar	Male	50	31-50	Adult	saliva	Illumina MiSeq	Unknown	Unknown	N24	V3-V4	Sohail 2019
SRR10395011	SRP228455D54	D54	Unstimulated	Qatar	Qatar	Male	39	31-50	Adult	saliva	Illumina MiSeq	Unknown	Unknown	N24	V3-V4	Sohail 2019
SRR10395010	SRP228455D55	D55	Unstimulated	Qatar	Qatar	Male	49	31-50	Adult	saliva	Illumina MiSeq	Unknown	Unknown	N24	V3-V4	Sohail 2019
SRR10395008	SRP228455D56	D56	Unstimulated	Qatar	Qatar	Male	40	31-50	Adult	saliva	Illumina MiSeq	Unknown	Unknown	N24	V3-V4	Sohail 2019
SRR10395007	SRP228455D57	D57	Unstimulated	Qatar	Qatar	Male	27	18-30	Adult	saliva	Illumina MiSeq	Unknown	Unknown	N24	V3-V4	Sohail 2019
SRR10395006	SRP228455D58	D58	Unstimulated	Qatar	Qatar	Male	32	31-50	Adult	saliva	Illumina MiSeq	Unknown	Unknown	N24	V3-V4	Sohail 2019
SRR10395005	SRP228455D59	D59	Unstimulated	Qatar	Qatar	Male	40	31-50	Adult	saliva	Illumina MiSeq	Unknown	Unknown	N24	V3-V4	Sohail 2019
SRR10395004	SRP228455D6	D6	Unstimulated	Qatar	Qatar	Male	45	31-50	Adult	saliva	Illumina MiSeq	Unknown	Unknown	N24	V3-V4	Sohail 2019
SRR10395003	SRP228455D60	D60	Unstimulated	Qatar	Qatar	Male	35	31-50	Adult	saliva	Illumina MiSeq	Unknown	Unknown	N24	V3-V4	Sohail 2019
SRR10395002	SRP228455D61	D61	Unstimulated	Qatar	Qatar	Male	39	31-50	Adult	saliva	Illumina MiSeq	Unknown	Unknown	N24	V3-V4	Sohail 2019
SRR10395001	SRP228455D62	D62	Unstimulated	Qatar	Qatar	Male	39	31-50	Adult	saliva	Illumina MiSeq	Unknown	Unknown	N24	V3-V4	Sohail 2019
SRR10395000	SRP228455D63	D63	Unstimulated	Qatar	Qatar	Male	47	31-50	Adult	saliva	Illumina MiSeq	Unknown	Unknown	N24	V3-V4	Sohail 2019
SRR10394999	SRP228455D64	D64	Unstimulated	Qatar	Qatar	Male	40	31-50	Adult	saliva	Illumina MiSeq	Unknown	Unknown	N24	V3-V4	Sohail 2019
SRR10394997	SRP228455D65	D65	Unstimulated	Qatar	Qatar	Male	44	31-50	Adult	saliva	Illumina MiSeq	Unknown	Unknown	N24	V3-V4	Sohail 2019
SRR10394996	SRP228455D66	D66	Unstimulated	Qatar	Qatar	Male	34	31-50	Adult	saliva	Illumina MiSeq	Unknown	Unknown	N24	V3-V4	Sohail 2019
SRR10394995	SRP228455D67	D67	Unstimulated	Qatar	Qatar	Male	29	18-30	Adult	saliva	Illumina MiSeq	Unknown	Unknown	N24	V3-V4	Sohail 2019
SRR10394994	SRP228455D68	D68	Unstimulated	Qatar	Qatar	Male	45	31-50	Adult	saliva	Illumina MiSeq	Unknown	Unknown	N24	V3-V4	Sohail 2019
SRR10394993	SRP228455D69	D69	Unstimulated	Qatar	Qatar	Male	32	31-50	Adult	saliva	Illumina MiSeq	Unknown	Unknown	N24	V3-V4	Sohail 2019
SRR10394992	SRP228455D7	D7	Unstimulated	Qatar	Qatar	Male	32	31-50	Adult	saliva	Illumina MiSeq	Unknown	Unknown	N24	V3-V4	Sohail 2019
SRR10394991	SRP228455D8	D8	Unstimulated	Qatar	Qatar	Male	44	31-50	Adult	saliva	Illumina MiSeq	Unknown	Unknown	N24	V3-V4	Sohail 2019
SRR10394990	SRP228455D9	D9	Unstimulated	Qatar	Qatar	Male	35	31-50	Adult	saliva	Illumina MiSeq	Unknown	Unknown	N24	V3-V4	Sohail 2019
ERR1749164	ERP020408S12	S12	Stimulated	Europe	Austria	Male	66	50+	Adult	saliva	Illumina MiSeq	No	Yes	N25	V4	Wolf 2017
ERR1749165	ERP020408S13	S13	Stimulated	Europe	Austria	Male	59	50+	Adult	saliva	Illumina MiSeq	No	No	N25	V4	Wolf 2017
ERR1749166	ERP020408S14	S14	Stimulated	Europe	Austria	Male	68	50+	Adult	saliva	Illumina MiSeq	No	No	N25	V4	Wolf 2017
ERR1749167	ERP020408S15	S15	Stimulated	Europe	Austria	Female	55	50+	Adult	saliva	Illumina MiSeq	Yes	Yes	N25	V4	Wolf 2017
ERR1749168	ERP020408S16	S16	Stimulated	Europe	Austria	Male	53	50+	Adult	saliva	Illumina MiSeq	No	Yes	N25	V4	Wolf 2017
ERR1749169	ERP020408S17	S17	Stimulated	Europe	Austria	Male	43	31-50	Adult	saliva	Illumina MiSeq	No	Yes	N25	V4	Wolf 2017
ERR1749170	ERP020408S18	S18	Stimulated	Europe	Austria	Male	29	18-30	Adult	saliva	Illumina MiSeq	No	Yes	N25	V4	Wolf 2017
ERR1749171	ERP020408S19	S19	Stimulated	Europe	Austria	Male	60	50+	Adult	saliva	Illumina MiSeq	No	Yes	N25	V4	Wolf 2017
ERR1749172	ERP020408S20	S20	Stimulated	Europe	Austria	Male	31	31-50	Adult	saliva	Illumina MiSeq	No	Yes	N25	V4	Wolf 2017
ERR1749173	ERP020408S21	S21	Stimulated	Europe	Austria	Male	31	31-50	Adult	saliva	Illumina MiSeq	No	Yes	N25	V4	Wolf 2017
ERR1749174	ERP020408S22	S22	Stimulated	Europe	Austria	Male	31	31-50	Adult	saliva	Illumina MiSeq	No	Yes	N25	V4	Wolf 2017
SRR5380052	SRP100200C09D0V1V2	C09D0V1V2	Unstimulated	NorthAmerica	RhodeIsland	Female	81	50+	Adult	saliva	Illumina MiSeq	Unknown	Unknown	N4	V1-V2	Cabral 2017
SRR5380051	SRP100203C09D3V1V2	C09D3V1V2	Unstimulated	NorthAmerica	RhodeIsland	Female	81	50+	Adult	saliva	Illumina MiSeq	Unknown	Unknown	N4	V1-V2	Cabral 2017
SRR5380038	SRP102220C21D0V1V2	C21D0V1V2	Unstimulated	NorthAmerica	RhodeIsland	Female	84	50+	Adult	saliva	Illumina MiSeq	Unknown	Unknown	N4	V1-V2	Cabral 2017
SRR5380037	SRP102223C21D3V1V2	C21D3V1V2	Unstimulated	NorthAmerica	RhodeIsland	Female	84	50+	Adult	saliva	Illumina MiSeq	Unknown	Unknown	N4	V1-V2	Cabral 2017
SRR5380028	SRP100500C09D0V4V5	C09D0V4V5	Unstimulated	NorthAmerica	RhodeIsland	Female	81	50+	Adult	saliva	Illumina MiSeq	Unknown	Unknown	N4	V4-V5	Cabral 2017
SRR5380027	SRP100503C09D3V4V5	C09D3V4V5	Unstimulated	NorthAmerica	RhodeIsland	Female	81	50+	Adult	saliva	Illumina MiSeq	Unknown	Unknown	N4	V4-V5	Cabral 2017
SRR5380014	SRP102520C21D0V4V5	C21D0V4V5	Unstimulated	NorthAmerica	RhodeIsland	Female	84	50+	Adult	saliva	Illumina MiSeq	Unknown	Unknown	N4	V4-V5	Cabral 2017
SRR5380013	SRP102523C21D3V4V5	C21D3V4V5	Unstimulated	NorthAmerica	RhodeIsland	Female	84	50+	Adult	saliva	Illumina MiSeq	Unknown	Unknown	N4	V4-V5	Cabral 2017
SRR3503407	SRP075100.11	11	Unstimulated	NorthAmerica	USA	Male	38	31-50	Adult	saliva	Illumina MiSeq	No	No	1	V4	Chen 2018
SRR3503178	SRP075100.12	12	Unstimulated	NorthAmerica	USA	Female	58	50+	Adult	saliva	Illumina MiSeq	Yes	No	1	V4	Chen 2018
SRR3503237	SRP075100.13	13	Unstimulated	NorthAmerica	USA	Male	40	31-50	Adult	saliva	Illumina MiSeq	Yes	No	1	V4	Chen 2018
SRR3503414	SRP075100.38	38	Unstimulated	NorthAmerica	USA	Male	21	18-30	Adult	saliva	Illumina MiSeq	No	No	1	V4	Chen 2018
SRR3503417	SRP075100.39	39	Unstimulated	NorthAmerica	USA	Male	19	18-30	Adult	saliva	Illumina MiSeq	No	No	1	V4	Chen 2018
SRR3503421	SRP075100.40	40	Unstimulated	NorthAmerica	USA	Female	79	50+	Adult	saliva	Illumina MiSeq	No	No	1	V4	Chen 2018
SRR3503426	SRP075100.47	47	Unstimulated	NorthAmerica	USA	Female	31	31-50	Adult	saliva	Illumina MiSeq	No	No	1	V4	Chen 2018
SRR3503195	SRP075100.55	55	Unstimulated	NorthAmerica	USA	Male	29	18-30	Adult	saliva	Illumina MiSeq	No	No	1	V4	Chen 2018
SRR3503227	SRP075100.57	57	Unstimulated	NorthAmerica	USA	Male	26	18-30	Adult	saliva	Illumina MiSeq	No	No	1	V4	Chen 2018
SRR3503232	SRP075100.60	60	Unstimulated	NorthAmerica	USA	Male	24	18-30	Adult	saliva	Illumina MiSeq	No	No	1	V4	Chen 2018
SRR3503239	SRP075100.62	62	Unstimulated	NorthAmerica	USA	Male	24	18-30	Adult	saliva	Illumina MiSeq	No	Yes	1	V4	Chen 2018
SRR3503242	SRP075100.63	63	Unstimulated	NorthAmerica	USA	Male	24	18-30	Adult	saliva	Illumina MiSeq	No	No	1	V4	Chen 2018
SRR3503249	SRP075100.65	65	Unstimulated	NorthAmerica	USA	Male	25	18-30	Adult	saliva	Illumina MiSeq	No	No	1	V4	Chen 2018
SRR3503252	SRP075100.66	66	Unstimulated	NorthAmerica	USA	Male	55	50+	Adult	saliva	Illumina MiSeq	No	No	1	V4	Chen 2018
SRR3503271	SRP075100.72	72	Unstimulated	NorthAmerica	USA	Female	28	18-30	Adult	saliva	Illumina MiSeq	No	No	1	V4	Chen 2018
SRR3503274	SRP075100.73	73	Unstimulated	NorthAmerica	USA	Male	23	18-30	Adult	saliva	Illumina MiSeq	Yes	Yes	1	V4	Chen 2018
SRR3503286	SRP075100.76	76	Unstimulated	NorthAmerica	USA	Female	24	18-30	Adult	saliva	Illumina MiSeq	No	No	1	V4	Chen 2018
SRR3503289	SRP075100.77	77	Unstimulated	NorthAmerica	USA	Female	30	18-30	Adult	saliva	Illumina MiSeq	No	Yes	1	V4	Chen 2018
SRR3034393	SRP067603_H10	H10	Stimulated	China	China	Female	27	18-30	Adult	saliva	Illumina MiSeq	No	Unknown	2	V4	Wang 2016
SRR3034394	SRP067603_H11	H11	Stimulated	China	China	Male	48	31-50	Adult	saliva	Illumina MiSeq	No	Unknown	2	V4	Wang 2016
SRR3034395	SRP067603_H12	H12	Stimulated	China	China	Female	54	50+	Adult	saliva	Illumina MiSeq	No	Unknown	2	V4	Wang 2016
SRR3034396	SRP067603_H13	H13	Stimulated	China	China	Female	54	50+	Adult	saliva	Illumina MiSeq	No	Unknown	2	V4	Wang 2016
SRR3034397	SRP067603_H14	H14	Stimulated	China	China	Female	41	31-50	Adult	saliva	Illumina MiSeq	No	Unknown	2	V4	Wang 2016
SRR3034398	SRP067603_H15	H15	Stimulated	China	China	Male	46	31-50	Adult	saliva	Illumina MiSeq	No	Unknown	2	V4	Wang 2016
SRR3034399	SRP067603_H16	H16	Stimulated	China	China	Female	25	18-30	Adult	saliva	Illumina MiSeq	No	Unknown	2	V4	Wang 2016
SRR3034400	SRP067603_H17	H17	Stimulated	China	China	Female	27	18-30	Adult	saliva	Illumina MiSeq	No	Unknown	2	V4	Wang 2016
SRR3034401	SRP067603_H18	H18	Stimulated	China	China	Female	26	18-30	Adult	saliva	Illumina MiSeq	No	Unknown	2	V4	Wang 2016
SRR3034384	SRP067603_H1	H1	Stimulated	China	China	Male	29	18-30	Adult	saliva	Illumina MiSeq	No	Unknown	2	V4	Wang 2016
SRR3034385	SRP067603_H2	H2	Stimulated	China	China	Female	54	50+	Adult	saliva	Illumina MiSeq	No	Unknown	2	V4	Wang 2016
[truncated: 208 more rows]
